# Supplementary material for: Analgesic efficacy of tramadol in cats with naturally occurring osteoarthritis
Source: PLoS One. 2017 Apr 12;12(4):e0175565. doi: 10.1371/journal.pone.0175565 (PMC5389833; doi:10.1371/journal.pone.0175565)
Supplement: S1 File — The excel file includes all raw data of Peak Vertical Force and Response to Mechanical Temporal Summation outcomes measurement for normal (n = 5) and osteoarthritic (n = 15) cats used in Phase 1, as well as all raw data for the 15 osteoarthritic cats used in Phase 2. (XLSX) [file pone.0175565.s001.xlsx]

## Sheet: RTMS
Name	ID	Day	Group	4N_1	4N_2	4N_3	4N_4
Cash	13-089	Baseline 1	N	30	28	20	26
Salt	13-093	Baseline 1	N	11	24	30	27
Seymour	13-094	Baseline 1	N	30	30	30	30
Marcel	13-097	Baseline 1	N	30	30	23	30
Hazel	13-098	Baseline 1	N	30	26	30	30
Cash	13-089	Baseline 2	N	29	22	28	26
Salt	13-093	Baseline 2	N	18	16	23	30
Seymour	13-094	Baseline 2	N	30	30	30	30									Phase II
Marcel	13-097	Baseline 2	N	30	30	26	30						Only OA cats were treated with either Placebo or Tramadol in a crossover design
Hazel	13-098	Baseline 2	N	30	24	30	30
												Placebo							Tramadol
Oscar	13-077	Baseline 1	OA	10	15	11	10			13-077	Oscar	Baseline	10.25	W3	21.75
Leeroy	13-078	Baseline 1	OA	10	16	11	18			13-078	Leeroy	Baseline	22	W3	12		13-078	Leeroy	Baseline	13	W3	30
Trixie	13-079	Baseline 1	OA	20	29	27	30			13-079	Trixie	Baseline	28	W3	14		13-079	Trixie	Baseline	17	W3	30
Gorgeous	13-080	Baseline 1	OA	10	11	14	25			13-080	Gorgeous	Baseline	24	W3	30		13-080	Gorgeous	Baseline	12	W3	30
Justin	13-081	Baseline 1	OA	15	11	6	10			13-081	Justin	Baseline	11	W3	17.75		13-081	Justin	Baseline	19	W3	21
Pecan	13-082	Baseline 1	OA	14	22	15	15			13-082	Pecan	Baseline	15.5	W3	29.75		13-082	Pecan	Baseline	21	W3	30
Audrey	13-083	Baseline 1	OA	18	17	22	30										13-083	Audrey	Baseline	20	W3	28
Marla	13-084	Baseline 1	OA	15	10	5	7			13-084	Marla	Baseline	22.25	W3	30		13-084	Marla	Baseline	12	W3	30
Ginger	13-085	Baseline 1	OA	15	11	8	16			13-085	Ginger	Baseline	26.75	W3	25.5		13-085	Ginger	Baseline	13	W3	19
Cindy	13-086	Baseline 1	OA	12	27	15	20			13-086	Cindy	Baseline	26	W3	21		13-086	Cindy	Baseline	19	W3	27
Kitkat	13-088	Baseline 1	OA	14	15	12	16			13-088	Kitkat	Baseline	14	W3	27		13-088	Kit-Kat	Baseline	12	W3	22
Angel	13-091	Baseline 1	OA	4	4	17	14			13-091	Angel	Baseline	10	W3	18		13-091	Angel	Baseline	17	W3	21
Biscotti	13-092	Baseline 1	OA	11	20	18	15			13-092	Biscotti	Baseline	26	W3	14		13-092	Biscotti	Baseline	20	W3	30
Claire	13-095	Baseline 1	OA	10	12	23	23			13-095	Claire	Baseline	17	W3	16		13-095	Claire	Baseline	14	W3	26
Rebecca	13-096	Baseline 1	OA	14	16	22	20			13-096	Rebecca	Baseline	19.75	W3	24		13-096	Rebecca	Baseline	21	W3	18
Oscar	13-077	Baseline 2	OA	11	14	15	13
Leeroy	13-078	Baseline 2	OA	12	12	18	15
Trixie	13-079	Baseline 2	OA	22	14	24	20						Median value at each timepoint of four readings (as in Phase I)
Gorgeous	13-080	Baseline 2	OA	18	16	12	15
Justin	13-081	Baseline 2	OA	8	12	8	14
Pecan	13-082	Baseline 2	OA	17	15	13	10
Audrey	13-083	Baseline 2	OA	14	16	12	10
Marla	13-084	Baseline 2	OA	14	20	8	18
Ginger	13-085	Baseline 2	OA	20	18	9	7
Cindy	13-086	Baseline 2	OA	18	14	30	16
Kitkat	13-088	Baseline 2	OA	14	30	12	10
Angel	13-091	Baseline 2	OA	20	14	11	12
Biscotti	13-092	Baseline 2	OA	14	16	20	12
Claire	13-095	Baseline 2	OA	14	12	14	18
Rebecca	13-096	Baseline 2	OA	12	14	24	22
For Phase I, two timepoints of measurement were used, and for each timepoint, four readings were collected

## Sheet: PVF
Name	ID	Day	Group	PVF
Cash	13-089	Baseline 1	N	53.17
Salt	13-093	Baseline 1	N	58.74
Seymour	13-094	Baseline 1	N	63.76									Phase II
Marcel	13-097	Baseline 1	N	64.1						Only OA cats were treated with either Placebo or Tramadol in a crossover design
Hazel	13-098	Baseline 1	N	54.98
									Placebo							Tramadol
Oscar	13-077	Baseline 1	OA	43.45			13-077	Oscar
Leeroy	13-078	Baseline 1	OA	63.2			13-078	Leeroy						13-078	Leeroy	Baseline	56.37	W3	69.55
Trixie	13-079	Baseline 1	OA				13-079	Trixie						13-079	Trixie
Gorgeous	13-080	Baseline 1	OA	44.04			13-080	Gorgeous						13-080	Gorgeous	Baseline	41.02	W3	46.81
Justin	13-081	Baseline 1	OA	57.94			13-081	Justin	Baseline	67.52	W3	63.18		13-081	Justin
Pecan	13-082	Baseline 1	OA	40.05			13-082	Pecan	Baseline	56.37	W3	47.67		13-082	Pecan
Audrey	13-083	Baseline 1	OA	51.67										13-083	Audrey	Baseline	53.56	W3	61.35
Marla	13-084	Baseline 1	OA				13-084	Marla	Baseline	40.68	W3	40.8		13-084	Marla
Ginger	13-085	Baseline 1	OA	43.06			13-085	Ginger	Baseline	49.02	W3	45.42		13-085	Ginger
Cindy	13-086	Baseline 1	OA	55.07			13-086	Cindy						13-086	Cindy	Baseline	53.14	W3	59.28
Kitkat	13-088	Baseline 1	OA	51.8			13-088	Kitkat						13-088	Kit-Kat	Baseline	54.79	W3	59.4
Angel	13-091	Baseline 1	OA	56.45			13-091	Angel	Baseline	65.49	W3	65.4		13-091	Angel
Biscotti	13-092	Baseline 1	OA	48.96			13-092	Biscotti						13-092	Biscotti	Baseline	52.4	W3	56.32
Claire	13-095	Baseline 1	OA				13-095	Claire						13-095	Claire	Baseline	51.17	W3	62.68
Rebecca	13-096	Baseline 1	OA	51.8			13-096	Rebecca	Baseline	54.4	W3	56.46		13-096	Rebecca
For Phase I, one timepoint of measurement was used, and three readings were collected (when possible)										Averaged value at each timepoint of three readings (as in Phase I)
The value presented here is the average of the three readings, but statistics were conducted on all values
