# Supplementary material for: Analgesic efficacy of tramadol in cats with naturally occurring osteoarthritis
Source: PLoS One. 2017 Apr 12;12(4):e0175565. doi: 10.1371/journal.pone.0175565 (PMC5389833; doi:10.1371/journal.pone.0175565)
Supplement: S2 File — The excel file includes all raw data of Motor Activity outcome measured (epoch of 2 min) for normal (n = 4) and osteoarthritic (n = 15) cats used in Phase 1 and Phase 2. (XLSX) [file pone.0175565.s002.xlsx]

## Sheet: Oscar 13-077
Time	Activity		Out of the study for the second part pf the cross-over
00:00:00	984
00:02:00	1048
00:04:00	243
00:06:00	0
00:08:00	25
00:10:00	327
00:12:00	0
00:14:00	0
00:16:00	0
00:18:00	362
00:20:00	15
00:22:00	0
00:24:00	0
00:26:00	5
00:28:00	5
00:30:00	0
00:32:00	0
00:34:00	0
00:36:00	0
00:38:00	234
00:40:00	440
00:42:00	536
00:44:00	101
00:46:00	0
00:48:00	0
00:50:00	0
00:52:00	0
00:54:00	0
00:56:00	0
00:58:00	0
01:00:00	0
01:02:00	0
01:04:00	0
01:06:00	0
01:08:00	0
01:10:00	0
01:12:00	3
01:14:00	0
01:16:00	7
01:18:00	138
01:20:00	0
01:22:00	0
01:24:00	0
01:26:00	0
01:28:00	0
01:30:00	0
01:32:00	0
01:34:00	0
01:36:00	0
01:38:00	0
01:40:00	0
01:42:00	3
01:44:00	7
01:46:00	0
01:48:00	3
01:50:00	0
01:52:00	0
01:54:00	0
01:56:00	12
01:58:00	0
02:00:00	0
02:02:00	19
02:04:00	0
02:06:00	0
02:08:00	0
02:10:00	0
02:12:00	0
02:14:00	13
02:16:00	0
02:18:00	0
02:20:00	0
02:22:00	0
02:24:00	0
02:26:00	5
02:28:00	0
02:30:00	3
02:32:00	0
02:34:00	0
02:36:00	0
02:38:00	0
02:40:00	5
02:42:00	0
02:44:00	0
02:46:00	0
02:48:00	0
02:50:00	0
02:52:00	0
02:54:00	32
02:56:00	7
02:58:00	0
03:00:00	5
03:02:00	0
03:04:00	0
03:06:00	20
03:08:00	34
03:10:00	0
03:12:00	0
03:14:00	0
03:16:00	0
03:18:00	0
03:20:00	0
03:22:00	0
03:24:00	0
03:26:00	3
03:28:00	0
03:30:00	3
03:32:00	0
03:34:00	0
03:36:00	0
03:38:00	67
03:40:00	0
03:42:00	0
03:44:00	0
03:46:00	0
03:48:00	0
03:50:00	0
03:52:00	0
03:54:00	10
03:56:00	0
03:58:00	0
04:00:00	0
04:02:00	0
04:04:00	0
04:06:00	0
04:08:00	0
04:10:00	3
04:12:00	0
04:14:00	44
04:16:00	0
04:18:00	25
04:20:00	0
04:22:00	0
04:24:00	0
04:26:00	0
04:28:00	0
04:30:00	0
04:32:00	0
04:34:00	0
04:36:00	19
04:38:00	0
04:40:00	123
04:42:00	0
04:44:00	0
04:46:00	0
04:48:00	0
04:50:00	0
04:52:00	0
04:54:00	0
04:56:00	0
04:58:00	0
05:00:00	0
05:02:00	7
05:04:00	0
05:06:00	0
05:08:00	190
05:10:00	13
05:12:00	3
05:14:00	0
05:16:00	7
05:18:00	0
05:20:00	0
05:22:00	0
05:24:00	0
05:26:00	0
05:28:00	0
05:30:00	0
05:32:00	0
05:34:00	67
05:36:00	0
05:38:00	5
05:40:00	3
05:42:00	0
05:44:00	0
05:46:00	0
05:48:00	0
05:50:00	0
05:52:00	0
05:54:00	0
05:56:00	0
05:58:00	29
06:00:00	0
06:02:00	0
06:04:00	0
06:06:00	88
06:08:00	13
06:10:00	0
06:12:00	0
06:14:00	485
06:16:00	190
06:18:00	286
06:20:00	350
06:22:00	485
06:24:00	317
06:26:00	648
06:28:00	589
06:30:00	866
06:32:00	7
06:34:00	0
06:36:00	0
06:38:00	0
06:40:00	0
06:42:00	0
06:44:00	0
06:46:00	0
06:48:00	0
06:50:00	0
06:52:00	0
06:54:00	170
06:56:00	339
06:58:00	362
07:00:00	502
07:02:00	158
07:04:00	20
07:06:00	0
07:08:00	0
07:10:00	10
07:12:00	0
07:14:00	12
07:16:00	128
07:18:00	44
07:20:00	0
07:22:00	0
07:24:00	0
07:26:00	0
07:28:00	0
07:30:00	0
07:32:00	5
07:34:00	0
07:36:00	3
07:38:00	0
07:40:00	0
07:42:00	0
07:44:00	0
07:46:00	8
07:48:00	0
07:50:00	0
07:52:00	0
07:54:00	0
07:56:00	0
07:58:00	98
08:00:00	0
08:02:00	0
08:04:00	0
08:06:00	0
08:08:00	0
08:10:00	94
08:12:00	204
08:14:00	77
08:16:00	197
08:18:00	0
08:20:00	8
08:22:00	25
08:24:00	426
08:26:00	0
08:28:00	226
08:30:00	327
08:32:00	426
08:34:00	15
08:36:00	20
08:38:00	0
08:40:00	61
08:42:00	628
08:44:00	440
08:46:00	1349
08:48:00	386
08:50:00	350
08:52:00	628
08:54:00	502
08:56:00	692
08:58:00	923
09:00:00	0
09:02:00	40
09:04:00	259
09:06:00	738
09:08:00	234
09:10:00	519
09:12:00	552
09:14:00	738
09:16:00	761
09:18:00	133
09:20:00	39
09:22:00	3
09:24:00	0
09:26:00	0
09:28:00	88
09:30:00	3
09:32:00	0
09:34:00	27
09:36:00	7
09:38:00	88
09:40:00	1016
09:42:00	413
09:44:00	259
09:46:00	226
09:48:00	243
09:50:00	455
09:52:00	738
09:54:00	217
09:56:00	22
09:58:00	0
10:00:00	47
10:02:00	226
10:04:00	0
10:06:00	32
10:08:00	571
10:10:00	608
10:12:00	37
10:14:00	608
10:16:00	54
10:18:00	0
10:20:00	0
10:22:00	812
10:24:00	761
10:26:00	670
10:28:00	738
10:30:00	0
10:32:00	0
10:34:00	0
10:36:00	0
10:38:00	0
10:40:00	0
10:42:00	0
10:44:00	0
10:46:00	0
10:48:00	118
10:50:00	0
10:52:00	0
10:54:00	0
10:56:00	0
10:58:00	0
11:00:00	0
11:02:00	0
11:04:00	0
11:06:00	0
11:08:00	15
11:10:00	0
11:12:00	0
11:14:00	0
11:16:00	0
11:18:00	0
11:20:00	0
11:22:00	8
11:24:00	44
11:26:00	5
11:28:00	362
11:30:00	738
11:32:00	177
11:34:00	128
11:36:00	350
11:38:00	268
11:40:00	296
11:42:00	470
11:44:00	628
11:46:00	894
11:48:00	519
11:50:00	123
11:52:00	648
11:54:00	88
11:56:00	519
11:58:00	243
12:00:00	91
12:02:00	692
12:04:00	51
12:06:00	10
12:08:00	628
12:10:00	24
12:12:00	61
12:14:00	0
12:16:00	0
12:18:00	0
12:20:00	123
12:22:00	197
12:24:00	184
12:26:00	3
12:28:00	0
12:30:00	84
12:32:00	30
12:34:00	20
12:36:00	101
12:38:00	88
12:40:00	0
12:42:00	0
12:44:00	0
12:46:00	502
12:48:00	0
12:50:00	485
12:52:00	19
12:54:00	1152
12:56:00	440
12:58:00	251
13:00:00	143
13:02:00	761
13:04:00	519
13:06:00	399
13:08:00	3
13:10:00	0
13:12:00	0
13:14:00	0
13:16:00	15
13:18:00	12
13:20:00	399
13:22:00	0
13:24:00	0
13:26:00	74
13:28:00	866
13:30:00	812
13:32:00	1267
13:34:00	1629
13:36:00	866
13:38:00	1189
13:40:00	692
13:42:00	0
13:44:00	761
13:46:00	1152
13:48:00	24
13:50:00	3
13:52:00	148
13:54:00	648
13:56:00	3
13:58:00	317
14:00:00	51
14:02:00	3
14:04:00	25
14:06:00	170
14:08:00	413
14:10:00	251
14:12:00	163
14:14:00	571
14:16:00	589
14:18:00	536
14:20:00	413
14:22:00	307
14:24:00	470
14:26:00	485
14:28:00	866
14:30:00	286
14:32:00	413
14:34:00	0
14:36:00	0
14:38:00	5
14:40:00	0
14:42:00	317
14:44:00	923
14:46:00	738
14:48:00	502
14:50:00	470
14:52:00	374
14:54:00	1393
14:56:00	866
14:58:00	1437
15:00:00	1437
15:02:00	1081
15:04:00	12
15:06:00	0
15:08:00	0
15:10:00	0
15:12:00	101
15:14:00	386
15:16:00	20
15:18:00	0
15:20:00	0
15:22:00	177
15:24:00	923
15:26:00	0
15:28:00	0
15:30:00	88
15:32:00	0
15:34:00	0
15:36:00	0
15:38:00	0
15:40:00	0
15:42:00	234
15:44:00	455
15:46:00	426
15:48:00	589
15:50:00	714
15:52:00	470
15:54:00	984
15:56:00	923
15:58:00	1482
16:00:00	1081
16:02:00	1267
16:04:00	692
16:06:00	1016
16:08:00	94
16:10:00	61
16:12:00	217
16:14:00	0
16:16:00	0
16:18:00	953
16:20:00	1578
16:22:00	1629
16:24:00	738
16:26:00	670
16:28:00	589
16:30:00	374
16:32:00	413
16:34:00	386
16:36:00	455
16:38:00	571
16:40:00	374
16:42:00	128
16:44:00	0
16:46:00	0
16:48:00	0
16:50:00	0
16:52:00	0
16:54:00	0
16:56:00	0
16:58:00	0
17:00:00	0
17:02:00	0
17:04:00	0
17:06:00	0
17:08:00	0
17:10:00	0
17:12:00	0
17:14:00	0
17:16:00	0
17:18:00	0
17:20:00	0
17:22:00	0
17:24:00	0
17:26:00	0
17:28:00	0
17:30:00	0
17:32:00	0
17:34:00	0
17:36:00	0
17:38:00	0
17:40:00	296
17:42:00	307
17:44:00	40
17:46:00	608
17:48:00	259
17:50:00	812
17:52:00	0
17:54:00	0
17:56:00	0
17:58:00	0
18:00:00	0
18:02:00	0
18:04:00	0
18:06:00	0
18:08:00	0
18:10:00	0
18:12:00	0
18:14:00	0
18:16:00	0
18:18:00	0
18:20:00	0
18:22:00	0
18:24:00	0
18:26:00	0
18:28:00	0
18:30:00	0
18:32:00	5
18:34:00	0
18:36:00	0
18:38:00	0
18:40:00	0
18:42:00	0
18:44:00	0
18:46:00	0
18:48:00	0
18:50:00	0
18:52:00	0
18:54:00	0
18:56:00	0
18:58:00	0
19:00:00	0
19:02:00	0
19:04:00	0
19:06:00	0
19:08:00	0
19:10:00	0
19:12:00	0
19:14:00	0
19:16:00	0
19:18:00	0
19:20:00	0
19:22:00	455
19:24:00	163
19:26:00	552
19:28:00	519
19:30:00	470
19:32:00	339
19:34:00	64
19:36:00	0
19:38:00	0
19:40:00	0
19:42:00	0
19:44:00	0
19:46:00	0
19:48:00	0
19:50:00	0
19:52:00	0
19:54:00	0
19:56:00	0
19:58:00	0
20:00:00	0
20:02:00	5
20:04:00	0
20:06:00	0
20:08:00	10
20:10:00	0
20:12:00	37
20:14:00	40
20:16:00	0
20:18:00	0
20:20:00	0
20:22:00	0
20:24:00	0
20:26:00	339
20:28:00	413
20:30:00	426
20:32:00	628
20:34:00	177
20:36:00	0
20:38:00	0
20:40:00	0
20:42:00	3
20:44:00	0
20:46:00	94
20:48:00	0
20:50:00	0
20:52:00	0
20:54:00	0
20:56:00	0
20:58:00	19
21:00:00	0
21:02:00	0
21:04:00	0
21:06:00	0
21:08:00	0
21:10:00	0
21:12:00	0
21:14:00	0
21:16:00	0
21:18:00	13
21:20:00	0
21:22:00	0
21:24:00	0
21:26:00	0
21:28:00	0
21:30:00	0
21:32:00	0
21:34:00	0
21:36:00	0
21:38:00	15
21:40:00	7
21:42:00	0
21:44:00	0
21:46:00	0
21:48:00	0
21:50:00	0
21:52:00	0
21:54:00	0
21:56:00	0
21:58:00	0
22:00:00	0
22:02:00	0
22:04:00	0
22:06:00	0
22:08:00	0
22:10:00	0
22:12:00	0
22:14:00	0
22:16:00	30
22:18:00	0
22:20:00	0
22:22:00	0
22:24:00	0
22:26:00	0
22:28:00	0
22:30:00	81
22:32:00	350
22:34:00	339
22:36:00	32
22:38:00	0
22:40:00	0
22:42:00	0
22:44:00	0
22:46:00	0
22:48:00	0
22:50:00	52
22:52:00	25
22:54:00	0
22:56:00	0
22:58:00	0
23:00:00	0
23:02:00	0
23:04:00	17
23:06:00	0
23:08:00	0
23:10:00	0
23:12:00	0
23:14:00	0
23:16:00	0
23:18:00	0
23:20:00	0
23:22:00	0
23:24:00	0
23:26:00	0
23:28:00	0
23:30:00	0
23:32:00	0
23:34:00	0
23:36:00	8
23:38:00	19
23:40:00	0
23:42:00	0
23:44:00	0
23:46:00	0
23:48:00	0
23:50:00	0
23:52:00	3
23:54:00	0
23:56:00	0
23:58:00	0
Chat 20
Fri 13-Sep-2013
23:58:00	0
00:00:00	0
00:02:00	0
00:04:00	0
00:06:00	0
00:08:00	0
00:10:00	0
00:12:00	15
00:14:00	0
00:16:00	3
00:18:00	3
00:20:00	5
00:22:00	0
00:24:00	0
00:26:00	0
00:28:00	0
00:30:00	0
00:32:00	3
00:34:00	3
00:36:00	0
00:38:00	0
00:40:00	0
00:42:00	8
00:44:00	0
00:46:00	0
00:48:00	24
00:50:00	12
00:52:00	0
00:54:00	0
00:56:00	0
00:58:00	32
01:00:00	0
01:02:00	0
01:04:00	0
01:06:00	0
01:08:00	0
01:10:00	0
01:12:00	0
01:14:00	0
01:16:00	0
01:18:00	0
01:20:00	0
01:22:00	0
01:24:00	0
01:26:00	0
01:28:00	0
01:30:00	7
01:32:00	104
01:34:00	39
01:36:00	20
01:38:00	0
01:40:00	0
01:42:00	0
01:44:00	0
01:46:00	0
01:48:00	0
01:50:00	0
01:52:00	0
01:54:00	0
01:56:00	0
01:58:00	3
02:00:00	0
02:02:00	0
02:04:00	0
02:06:00	0
02:08:00	0
02:10:00	27
02:12:00	51
02:14:00	0
02:16:00	0
02:18:00	0
02:20:00	0
02:22:00	0
02:24:00	0
02:26:00	0
02:28:00	0
02:30:00	0
02:32:00	0
02:34:00	0
02:36:00	32
02:38:00	589
02:40:00	589
02:42:00	440
02:44:00	1048
02:46:00	1048
02:48:00	502
02:50:00	276
02:52:00	190
02:54:00	761
02:56:00	64
02:58:00	94
03:00:00	519
03:02:00	94
03:04:00	455
03:06:00	536
03:08:00	923
03:10:00	327
03:12:00	0
03:14:00	0
03:16:00	0
03:18:00	0
03:20:00	0
03:22:00	0
03:24:00	29
03:26:00	0
03:28:00	0
03:30:00	0
03:32:00	0
03:34:00	3
03:36:00	0
03:38:00	0
03:40:00	8
03:42:00	0
03:44:00	94
03:46:00	0
03:48:00	0
03:50:00	0
03:52:00	0
03:54:00	8
03:56:00	0
03:58:00	0
04:00:00	0
04:02:00	0
04:04:00	0
04:06:00	0
04:08:00	24
04:10:00	0
04:12:00	0
04:14:00	0
04:16:00	5
04:18:00	0
04:20:00	0
04:22:00	0
04:24:00	10
04:26:00	0
04:28:00	0
04:30:00	3
04:32:00	0
04:34:00	0
04:36:00	0
04:38:00	0
04:40:00	0
04:42:00	0
04:44:00	5
04:46:00	19
04:48:00	39
04:50:00	8
04:52:00	0
04:54:00	0
04:56:00	839
04:58:00	350
05:00:00	243
05:02:00	761
05:04:00	648
05:06:00	812
05:08:00	589
05:10:00	413
05:12:00	670
05:14:00	426
05:16:00	0
05:18:00	0
05:20:00	0
05:22:00	0
05:24:00	5
05:26:00	22
05:28:00	519
05:30:00	8
05:32:00	0
05:34:00	0
05:36:00	10
05:38:00	3
05:40:00	399
05:42:00	54
05:44:00	13
05:46:00	0
05:48:00	296
05:50:00	485
05:52:00	74
05:54:00	714
05:56:00	485
05:58:00	204
06:00:00	608
06:02:00	866
06:04:00	386
06:06:00	0
06:08:00	0
06:10:00	226
06:12:00	519
06:14:00	0
06:16:00	0
06:18:00	0
06:20:00	0
06:22:00	440
06:24:00	839
06:26:00	953
06:28:00	1081
06:30:00	350
06:32:00	98
06:34:00	94
06:36:00	234
06:38:00	502
06:40:00	0
06:42:00	7
06:44:00	8
06:46:00	536
06:48:00	94
06:50:00	455
06:52:00	118
06:54:00	143
06:56:00	91
06:58:00	29
07:00:00	42
07:02:00	0
07:04:00	3
07:06:00	0
07:08:00	0
07:10:00	0
07:12:00	0
07:14:00	3
07:16:00	0
07:18:00	0
07:20:00	0
07:22:00	0
07:24:00	0
07:26:00	0
07:28:00	0
07:30:00	0
07:32:00	0
07:34:00	0
07:36:00	0
07:38:00	3
07:40:00	0
07:42:00	0
07:44:00	0
07:46:00	0
07:48:00	52
07:50:00	0
07:52:00	0
07:54:00	0
07:56:00	0
07:58:00	7
08:00:00	0
08:02:00	3
08:04:00	0
08:06:00	0
08:08:00	0
08:10:00	0
08:12:00	243
08:14:00	163
08:16:00	39
08:18:00	0
08:20:00	0
08:22:00	0
08:24:00	0
08:26:00	0
08:28:00	0
08:30:00	0
08:32:00	0
08:34:00	0
08:36:00	0
08:38:00	0
08:40:00	0
08:42:00	0
08:44:00	8
08:46:00	88
08:48:00	3
08:50:00	0
08:52:00	0
08:54:00	0
08:56:00	0
08:58:00	0
09:00:00	81
09:02:00	15
09:04:00	0
09:06:00	143
09:08:00	0
09:10:00	5
09:12:00	0
09:14:00	88
09:16:00	608
09:18:00	128
09:20:00	350
09:22:00	226
09:24:00	413
09:26:00	327
09:28:00	37
09:30:00	44
09:32:00	0
09:34:00	0
09:36:00	0
09:38:00	0
09:40:00	0
09:42:00	0
09:44:00	0
09:46:00	0
09:48:00	0
09:50:00	0
09:52:00	44
09:54:00	0
09:56:00	0
09:58:00	0
10:00:00	0
10:02:00	0
10:04:00	0
10:06:00	0
10:08:00	0
10:10:00	10
10:12:00	30
10:14:00	0
10:16:00	0
10:18:00	0
10:20:00	0
10:22:00	0
10:24:00	0
10:26:00	0
10:28:00	0
10:30:00	0
10:32:00	13
10:34:00	0
10:36:00	19
10:38:00	0
10:40:00	0
10:42:00	0
10:44:00	0
10:46:00	3
10:48:00	0
10:50:00	0
10:52:00	0
10:54:00	39
10:56:00	0
10:58:00	0
11:00:00	0
11:02:00	0
11:04:00	0
11:06:00	0
11:08:00	0
11:10:00	0
11:12:00	0
11:14:00	0
11:16:00	0
11:18:00	35
11:20:00	374
11:22:00	251
11:24:00	339
11:26:00	386
11:28:00	455
11:30:00	552
11:32:00	91
11:34:00	362
11:36:00	761
11:38:00	455
11:40:00	163
11:42:00	217
11:44:00	552
11:46:00	339
11:48:00	163
11:50:00	536
11:52:00	386
11:54:00	1482
11:56:00	571
11:58:00	536
12:00:00	386
12:02:00	485
12:04:00	362
12:06:00	374
12:08:00	386
12:10:00	413
12:12:00	143
12:14:00	350
12:16:00	589
12:18:00	327
12:20:00	571
12:22:00	648
12:24:00	761
12:26:00	133
12:28:00	536
12:30:00	20
12:32:00	0
12:34:00	184
12:36:00	234
12:38:00	339
12:40:00	251
12:42:00	268
12:44:00	243
12:46:00	413
12:48:00	94
12:50:00	0
12:52:00	0
12:54:00	0
12:56:00	0
12:58:00	0
13:00:00	0
13:02:00	0
13:04:00	0
13:06:00	0
13:08:00	0
13:10:00	286
13:12:00	30
13:14:00	648
13:16:00	399
13:18:00	399
13:20:00	42
13:22:00	0
13:24:00	0
13:26:00	0
13:28:00	0
13:30:00	0
13:32:00	0
13:34:00	0
13:36:00	0
13:38:00	0
13:40:00	0
13:42:00	0
13:44:00	0
13:46:00	0
13:48:00	0
13:50:00	0
13:52:00	0
13:54:00	0
13:56:00	3
13:58:00	0
14:00:00	0
14:02:00	0
14:04:00	0
14:06:00	0
14:08:00	0
14:10:00	0
14:12:00	0
14:14:00	0
14:16:00	0
14:18:00	0
14:20:00	3
14:22:00	0
14:24:00	0
14:26:00	0
14:28:00	0
14:30:00	10
14:32:00	0
14:34:00	118
14:36:00	0
14:38:00	0
14:40:00	0
14:42:00	0
14:44:00	0
14:46:00	0
14:48:00	10
14:50:00	0
14:52:00	0
14:54:00	0
14:56:00	0
14:58:00	0
15:00:00	0
15:02:00	0
15:04:00	0
15:06:00	0
15:08:00	0
15:10:00	22
15:12:00	0
15:14:00	0
15:16:00	0
15:18:00	0
15:20:00	37
15:22:00	0
15:24:00	0
15:26:00	0
15:28:00	0
15:30:00	0
15:32:00	0
15:34:00	0
15:36:00	0
15:38:00	0
15:40:00	3
15:42:00	0
15:44:00	0
15:46:00	3
15:48:00	0
15:50:00	0
15:52:00	0
15:54:00	0
15:56:00	0
15:58:00	0
16:00:00	0
16:02:00	0
16:04:00	10
16:06:00	211
16:08:00	34
16:10:00	413
16:12:00	243
16:14:00	761
16:16:00	536
16:18:00	3
16:20:00	1081
16:22:00	259
16:24:00	94
16:26:00	286
16:28:00	552
16:30:00	714
16:32:00	839
16:34:00	589
16:36:00	0
16:38:00	0
16:40:00	0
16:42:00	0
16:44:00	251
16:46:00	81
16:48:00	0
16:50:00	0
16:52:00	0
16:54:00	0
16:56:00	0
16:58:00	0
17:00:00	13
17:02:00	3
17:04:00	0
17:06:00	30
17:08:00	0
17:10:00	0
17:12:00	0
17:14:00	143
17:16:00	552
17:18:00	153
17:20:00	108
17:22:00	153
17:24:00	0
17:26:00	133
17:28:00	1081
17:30:00	362
17:32:00	628
17:34:00	839
17:36:00	20
17:38:00	5
17:40:00	10
17:42:00	0
17:44:00	3
17:46:00	0
17:48:00	25
17:50:00	0
17:52:00	0
17:54:00	426
17:56:00	0
17:58:00	0
18:00:00	0
18:02:00	455
18:04:00	608
18:06:00	362
18:08:00	413
18:10:00	426
18:12:00	350
18:14:00	163
18:16:00	0
18:18:00	0
18:20:00	0
18:22:00	24
18:24:00	0
18:26:00	5
18:28:00	0
18:30:00	0
18:32:00	0
18:34:00	3
18:36:00	0
18:38:00	0
18:40:00	0
18:42:00	0
18:44:00	94
18:46:00	0
18:48:00	0
18:50:00	0
18:52:00	0
18:54:00	0
18:56:00	0
18:58:00	0
19:00:00	0
19:02:00	0
19:04:00	51
19:06:00	24
19:08:00	22
19:10:00	0
19:12:00	0
19:14:00	0
19:16:00	0
19:18:00	0
19:20:00	0
19:22:00	0
19:24:00	12
19:26:00	3
19:28:00	0
19:30:00	12
19:32:00	8
19:34:00	0
19:36:00	5
19:38:00	243
19:40:00	374
19:42:00	286
19:44:00	268
19:46:00	251
19:48:00	953
19:50:00	177
19:52:00	24
19:54:00	0
19:56:00	0
19:58:00	13
20:00:00	0
20:02:00	0
20:04:00	0
20:06:00	0
20:08:00	0
20:10:00	0
20:12:00	0
20:14:00	0
20:16:00	3
20:18:00	0
20:20:00	0
20:22:00	0
20:24:00	0
20:26:00	0
20:28:00	0
20:30:00	0
20:32:00	0
20:34:00	0
20:36:00	5
20:38:00	0
20:40:00	0
20:42:00	0
20:44:00	0
20:46:00	0
20:48:00	0
20:50:00	0
20:52:00	0
20:54:00	10
20:56:00	0
20:58:00	0
21:00:00	0
21:02:00	0
21:04:00	0
21:06:00	8
21:08:00	10
21:10:00	0
21:12:00	485
21:14:00	714
21:16:00	296
21:18:00	0
21:20:00	91
21:22:00	0
21:24:00	0
21:26:00	0
21:28:00	77
21:30:00	485
21:32:00	163
21:34:00	184
21:36:00	128
21:38:00	0
21:40:00	19
21:42:00	0
21:44:00	3
21:46:00	0
21:48:00	0
21:50:00	0
21:52:00	0
21:54:00	133
21:56:00	49
21:58:00	3
22:00:00	839
22:02:00	177
22:04:00	894
22:06:00	894
22:08:00	413
22:10:00	170
22:12:00	0
22:14:00	0
22:16:00	0
22:18:00	7
22:20:00	0
22:22:00	0
22:24:00	0
22:26:00	3
22:28:00	0
22:30:00	54
22:32:00	84
22:34:00	3
22:36:00	317
22:38:00	35
22:40:00	190
22:42:00	1307
22:44:00	426
22:46:00	1016
22:48:00	1048
22:50:00	1117
22:52:00	519
22:54:00	866
22:56:00	455
22:58:00	470
23:00:00	37
23:02:00	0
23:04:00	7
23:06:00	3
23:08:00	317
23:10:00	32
23:12:00	15
23:14:00	3
23:16:00	3
23:18:00	0
23:20:00	10
23:22:00	0
23:24:00	3
23:26:00	0
23:28:00	71
23:30:00	317
23:32:00	268
23:34:00	648
23:36:00	1228
23:38:00	608
23:40:00	552
23:42:00	485
23:44:00	211
23:46:00	30
23:48:00	1016
23:50:00	502
23:52:00	211
23:54:00	327
23:56:00	440
23:58:00	519
00:00:00	88
00:02:00	0
00:04:00	0
00:06:00	0
00:08:00	0
00:10:00	0
00:12:00	0
00:14:00	3
00:16:00	0
00:18:00	0
00:20:00	0
00:22:00	0
00:24:00	12
00:26:00	226
00:28:00	22
00:30:00	64
00:32:00	13
00:34:00	0
00:36:00	0
00:38:00	0
00:40:00	0
00:42:00	34
00:44:00	386
00:46:00	12
00:48:00	91
00:50:00	692
00:52:00	61
00:54:00	692
00:56:00	317
00:58:00	163
01:00:00	0
01:02:00	30
01:04:00	0
01:06:00	0
01:08:00	0
01:10:00	0
01:12:00	27
01:14:00	0
01:16:00	0
01:18:00	0
01:20:00	0
01:22:00	0
01:24:00	0
01:26:00	0
01:28:00	0
01:30:00	0
01:32:00	0
01:34:00	0
01:36:00	0
01:38:00	0
01:40:00	0
01:42:00	0
01:44:00	0
01:46:00	0
01:48:00	0
01:50:00	118
01:52:00	0
01:54:00	0
01:56:00	0
01:58:00	0
02:00:00	0
02:02:00	0
02:04:00	0
02:06:00	0
02:08:00	0
02:10:00	0
02:12:00	12
02:14:00	0
02:16:00	0
02:18:00	0
02:20:00	10
02:22:00	413
02:24:00	628
02:26:00	0
02:28:00	0
02:30:00	0
02:32:00	0
02:34:00	0
02:36:00	0
02:38:00	0
02:40:00	0
02:42:00	0
02:44:00	0
02:46:00	8
02:48:00	3
02:50:00	0
02:52:00	17
02:54:00	0
02:56:00	0
02:58:00	81
03:00:00	0
03:02:00	0
03:04:00	3
03:06:00	29
03:08:00	217
03:10:00	74
03:12:00	648
03:14:00	866
03:16:00	1578
03:18:00	455
03:20:00	714
03:22:00	268
03:24:00	0
03:26:00	123
03:28:00	761
03:30:00	386
03:32:00	628
03:34:00	350
03:36:00	839
03:38:00	470
03:40:00	761
03:42:00	552
03:44:00	866
03:46:00	158
03:48:00	153
03:50:00	54
03:52:00	0
03:54:00	0
03:56:00	0
03:58:00	0
04:00:00	5
04:02:00	0
04:04:00	3
04:06:00	0
04:08:00	0
04:10:00	32
04:12:00	536
04:14:00	0
04:16:00	0
04:18:00	0
04:20:00	5
04:22:00	0
04:24:00	0
04:26:00	0
04:28:00	29
04:30:00	0
04:32:00	0
04:34:00	0
04:36:00	0
04:38:00	0
04:40:00	8
04:42:00	3
04:44:00	0
04:46:00	5
04:48:00	39
04:50:00	296
04:52:00	866
04:54:00	1016
04:56:00	1482
04:58:00	923
05:00:00	339
05:02:00	714
05:04:00	0
05:06:00	5
05:08:00	0
05:10:00	64
05:12:00	714
05:14:00	571
05:16:00	217
05:18:00	286
05:20:00	839
05:22:00	307
05:24:00	455
05:26:00	440
05:28:00	30
05:30:00	399
05:32:00	787
05:34:00	787
05:36:00	738
05:38:00	296
05:40:00	0
05:42:00	0
05:44:00	440
05:46:00	184
05:48:00	714
05:50:00	866
05:52:00	571
05:54:00	177
05:56:00	0
05:58:00	0
06:00:00	0
06:02:00	0
06:04:00	0
06:06:00	0
06:08:00	0
06:10:00	123
06:12:00	317
06:14:00	350
06:16:00	5
06:18:00	0
06:20:00	0
06:22:00	0
06:24:00	0
06:26:00	29
06:28:00	3
06:30:00	8
06:32:00	74
06:34:00	608
06:36:00	296
06:38:00	148
06:40:00	243
06:42:00	399
06:44:00	866
06:46:00	761
06:48:00	761
06:50:00	234
06:52:00	0
06:54:00	0
06:56:00	502
06:58:00	268
07:00:00	386
07:02:00	0
07:04:00	0
07:06:00	307
07:08:00	0
07:10:00	0
07:12:00	0
07:14:00	0
07:16:00	0
07:18:00	0
07:20:00	0
07:22:00	0
07:24:00	0
07:26:00	0
07:28:00	0
07:30:00	0
07:32:00	0
07:34:00	3
07:36:00	0
07:38:00	0
07:40:00	10
07:42:00	0
07:44:00	5
07:46:00	3
07:48:00	0
07:50:00	3
07:52:00	0
07:54:00	37
07:56:00	307
07:58:00	163
08:00:00	0
08:02:00	0
08:04:00	0
08:06:00	0
08:08:00	0
08:10:00	0
08:12:00	0
08:14:00	226
08:16:00	670
08:18:00	426
08:20:00	10
08:22:00	45
08:24:00	143
08:26:00	268
08:28:00	286
08:30:00	118
08:32:00	0
08:34:00	0
08:36:00	485
08:38:00	953
08:40:00	296
08:42:00	648
08:44:00	49
08:46:00	276
08:48:00	350
08:50:00	226
08:52:00	190
08:54:00	761
08:56:00	374
08:58:00	133
09:00:00	133
09:02:00	268
09:04:00	839
09:06:00	738
09:08:00	738
09:10:00	24
09:12:00	374
09:14:00	3
09:16:00	0
09:18:00	362
09:20:00	1228
09:22:00	714
09:24:00	787
09:26:00	1016
09:28:00	362
09:30:00	386
09:32:00	1152
09:34:00	1790
09:36:00	519
09:38:00	177
09:40:00	413
09:42:00	386
09:44:00	787
09:46:00	0
09:48:00	234
09:50:00	0
09:52:00	251
09:54:00	1081
09:56:00	894
09:58:00	276
10:00:00	866
10:02:00	0
10:04:00	1117
10:06:00	177
10:08:00	426
10:10:00	13
10:12:00	35
10:14:00	839
10:16:00	502
10:18:00	13
10:20:00	502
10:22:00	628
10:24:00	399
10:26:00	268
10:28:00	0
10:30:00	0
10:32:00	0
10:34:00	0
10:36:00	0
10:38:00	94
10:40:00	243
10:42:00	0
10:44:00	138
10:46:00	589
10:48:00	42
10:50:00	0
10:52:00	0
10:54:00	0
10:56:00	0
10:58:00	20
11:00:00	0
11:02:00	0
11:04:00	0
11:06:00	0
11:08:00	0
11:10:00	0
11:12:00	0
11:14:00	0
11:16:00	0
11:18:00	0
11:20:00	0
11:22:00	0
11:24:00	0
11:26:00	0
11:28:00	0
11:30:00	0
11:32:00	0
11:34:00	0
11:36:00	0
11:38:00	0
11:40:00	0
11:42:00	0
11:44:00	0
11:46:00	0
11:48:00	0
11:50:00	32
11:52:00	0
11:54:00	0
11:56:00	0
11:58:00	0
12:00:00	0
12:02:00	0
12:04:00	29
12:06:00	3
12:08:00	12
12:10:00	17
12:12:00	0
12:14:00	0
12:16:00	3
12:18:00	0
12:20:00	0
12:22:00	0
12:24:00	0
12:26:00	0
12:28:00	0
12:30:00	0
12:32:00	3
12:34:00	0
12:36:00	0
12:38:00	0
12:40:00	0
12:42:00	5
12:44:00	7
12:46:00	0
12:48:00	5
12:50:00	10
12:52:00	571
12:54:00	0
12:56:00	22
12:58:00	20
13:00:00	286
13:02:00	440
13:04:00	923
13:06:00	670
13:08:00	327
13:10:00	787
13:12:00	455
13:14:00	0
13:16:00	0
13:18:00	88
13:20:00	8
13:22:00	413
13:24:00	399
13:26:00	3
13:28:00	1629
13:30:00	1529
13:32:00	923
13:34:00	761
13:36:00	738
13:38:00	470
13:40:00	362
13:42:00	455
13:44:00	455
13:46:00	812
13:48:00	276
13:50:00	251
13:52:00	327
13:54:00	276
13:56:00	386
13:58:00	259
14:00:00	386
14:02:00	350
14:04:00	47
14:06:00	0
14:08:00	0
14:10:00	0
14:12:00	0
14:14:00	184
14:16:00	170
14:18:00	307
14:20:00	327
14:22:00	350
14:24:00	211
14:26:00	0
14:28:00	0
14:30:00	8
14:32:00	0
14:34:00	226
14:36:00	426
14:38:00	190
14:40:00	276
14:42:00	0
14:44:00	94
14:46:00	0
14:48:00	276
14:50:00	670
14:52:00	0
14:54:00	0
14:56:00	0
14:58:00	0
15:00:00	0
15:02:00	0
15:04:00	0
15:06:00	0
15:08:00	0
15:10:00	0
15:12:00	0
15:14:00	88
15:16:00	0
15:18:00	0
15:20:00	32
15:22:00	0
15:24:00	0
15:26:00	0
15:28:00	20
15:30:00	5
15:32:00	0
15:34:00	0
15:36:00	0
15:38:00	0
15:40:00	0
15:42:00	0
15:44:00	17
15:46:00	0
15:48:00	0
15:50:00	0
15:52:00	0
15:54:00	0
15:56:00	0
15:58:00	0
16:00:00	0
16:02:00	0
16:04:00	0
16:06:00	0
16:08:00	0
16:10:00	0
16:12:00	3
16:14:00	19
16:16:00	0
16:18:00	0
16:20:00	0
16:22:00	0
16:24:00	0
16:26:00	0
16:28:00	0
16:30:00	0
16:32:00	0
16:34:00	0
16:36:00	5
16:38:00	0
16:40:00	0
16:42:00	0
16:44:00	0
16:46:00	0
16:48:00	0
16:50:00	0
16:52:00	0
16:54:00	0
16:56:00	0
16:58:00	3
17:00:00	0
17:02:00	0
17:04:00	0
17:06:00	0
17:08:00	0
17:10:00	0
17:12:00	7
17:14:00	51
17:16:00	0
17:18:00	3
17:20:00	0
17:22:00	0
17:24:00	386
17:26:00	184
17:28:00	251
17:30:00	19
17:32:00	485
17:34:00	0
17:36:00	0
17:38:00	0
17:40:00	0
17:42:00	88
17:44:00	0
17:46:00	0
17:48:00	0
17:50:00	0
17:52:00	0
17:54:00	589
17:56:00	761
17:58:00	138
18:00:00	0
18:02:00	0
18:04:00	54
18:06:00	485
18:08:00	1117
18:10:00	812
18:12:00	123
18:14:00	628
18:16:00	84
18:18:00	0
18:20:00	0
18:22:00	0
18:24:00	0
18:26:00	0
18:28:00	0
18:30:00	0
[truncated: 29,684 more rows]

## Sheet: 13-078 Leeroy
Time	Activity
18:00:00	0
18:02:00	3
18:04:00	0
18:06:00	0
18:08:00	0
18:10:00	0
18:12:00	0
18:14:00	0
18:16:00	0
18:18:00	15
18:20:00	19
18:22:00	0
18:24:00	0
18:26:00	0
18:28:00	251
18:30:00	22
18:32:00	670
18:34:00	738
18:36:00	648
18:38:00	839
18:40:00	485
18:42:00	296
18:44:00	184
18:46:00	386
18:48:00	440
18:50:00	20
18:52:00	0
18:54:00	0
18:56:00	0
18:58:00	0
19:00:00	0
19:02:00	0
19:04:00	0
19:06:00	123
19:08:00	0
19:10:00	5
19:12:00	0
19:14:00	0
19:16:00	10
19:18:00	0
19:20:00	0
19:22:00	0
19:24:00	0
19:26:00	0
19:28:00	5
19:30:00	0
19:32:00	0
19:34:00	0
19:36:00	0
19:38:00	0
19:40:00	3
19:42:00	0
19:44:00	0
19:46:00	0
19:48:00	7
19:50:00	251
19:52:00	45
19:54:00	0
19:56:00	0
19:58:00	0
20:00:00	0
20:02:00	0
20:04:00	0
20:06:00	0
20:08:00	0
20:10:00	0
20:12:00	0
20:14:00	0
20:16:00	22
20:18:00	0
20:20:00	0
20:22:00	0
20:24:00	0
20:26:00	25
20:28:00	0
20:30:00	3
20:32:00	0
20:34:00	0
20:36:00	0
20:38:00	5
20:40:00	0
20:42:00	0
20:44:00	13
20:46:00	0
20:48:00	0
20:50:00	0
20:52:00	0
20:54:00	0
20:56:00	77
20:58:00	738
21:00:00	953
21:02:00	243
21:04:00	98
21:06:00	197
21:08:00	286
21:10:00	399
21:12:00	536
21:14:00	399
21:16:00	286
21:18:00	552
21:20:00	339
21:22:00	19
21:24:00	0
21:26:00	158
21:28:00	399
21:30:00	0
21:32:00	866
21:34:00	984
21:36:00	190
21:38:00	1482
21:40:00	251
21:42:00	399
21:44:00	0
21:46:00	0
21:48:00	5
21:50:00	0
21:52:00	10
21:54:00	15
21:56:00	3
21:58:00	0
22:00:00	0
22:02:00	0
22:04:00	0
22:06:00	0
22:08:00	0
22:10:00	0
22:12:00	0
22:14:00	0
22:16:00	0
22:18:00	0
22:20:00	12
22:22:00	3
22:24:00	0
22:26:00	3
22:28:00	648
22:30:00	104
22:32:00	268
22:34:00	163
22:36:00	362
22:38:00	251
22:40:00	7
22:42:00	3
22:44:00	0
22:46:00	0
22:48:00	5
22:50:00	0
22:52:00	0
22:54:00	0
22:56:00	0
22:58:00	0
23:00:00	0
23:02:00	0
23:04:00	3
23:06:00	0
23:08:00	0
23:10:00	0
23:12:00	0
23:14:00	0
23:16:00	0
23:18:00	0
23:20:00	0
23:22:00	0
23:24:00	0
23:26:00	15
23:28:00	0
23:30:00	0
23:32:00	0
23:34:00	0
23:36:00	0
23:38:00	3
23:40:00	5
23:42:00	133
23:44:00	113
23:46:00	296
23:48:00	362
23:50:00	138
23:52:00	163
23:54:00	670
23:56:00	339
23:58:00	628
00:00:00	536
00:02:00	812
00:04:00	296
00:06:00	761
00:08:00	571
00:10:00	485
00:12:00	386
00:14:00	953
00:16:00	485
00:18:00	211
00:20:00	39
00:22:00	0
00:24:00	0
00:26:00	0
00:28:00	0
00:30:00	0
00:32:00	81
00:34:00	8
00:36:00	0
00:38:00	0
00:40:00	0
00:42:00	0
00:44:00	0
00:46:00	0
00:48:00	0
00:50:00	0
00:52:00	0
00:54:00	0
00:56:00	0
00:58:00	0
01:00:00	0
01:02:00	0
01:04:00	0
01:06:00	0
01:08:00	0
01:10:00	7
01:12:00	0
01:14:00	0
01:16:00	0
01:18:00	22
01:20:00	0
01:22:00	0
01:24:00	0
01:26:00	0
01:28:00	0
01:30:00	0
01:32:00	0
01:34:00	0
01:36:00	0
01:38:00	0
01:40:00	0
01:42:00	15
01:44:00	0
01:46:00	0
01:48:00	0
01:50:00	0
01:52:00	0
01:54:00	0
01:56:00	0
01:58:00	0
02:00:00	0
02:02:00	24
02:04:00	0
02:06:00	0
02:08:00	0
02:10:00	0
02:12:00	0
02:14:00	0
02:16:00	0
02:18:00	0
02:20:00	0
02:22:00	0
02:24:00	15
02:26:00	0
02:28:00	0
02:30:00	0
02:32:00	0
02:34:00	0
02:36:00	0
02:38:00	0
02:40:00	0
02:42:00	0
02:44:00	0
02:46:00	0
02:48:00	12
02:50:00	0
02:52:00	0
02:54:00	0
02:56:00	0
02:58:00	0
03:00:00	0
03:02:00	0
03:04:00	0
03:06:00	32
03:08:00	0
03:10:00	0
03:12:00	0
03:14:00	3
03:16:00	0
03:18:00	0
03:20:00	0
03:22:00	0
03:24:00	0
03:26:00	0
03:28:00	19
03:30:00	3
03:32:00	0
03:34:00	0
03:36:00	0
03:38:00	0
03:40:00	0
03:42:00	0
03:44:00	0
03:46:00	0
03:48:00	0
03:50:00	0
03:52:00	0
03:54:00	0
03:56:00	5
03:58:00	8
04:00:00	0
04:02:00	0
04:04:00	0
04:06:00	8
04:08:00	0
04:10:00	0
04:12:00	0
04:14:00	0
04:16:00	0
04:18:00	0
04:20:00	0
04:22:00	0
04:24:00	0
04:26:00	0
04:28:00	0
04:30:00	0
04:32:00	0
04:34:00	0
04:36:00	0
04:38:00	3
04:40:00	0
04:42:00	0
04:44:00	0
04:46:00	0
04:48:00	3
04:50:00	0
04:52:00	0
04:54:00	0
04:56:00	0
04:58:00	0
05:00:00	0
05:02:00	0
05:04:00	0
05:06:00	0
05:08:00	0
05:10:00	3
05:12:00	40
05:14:00	0
05:16:00	13
05:18:00	0
05:20:00	0
05:22:00	0
05:24:00	0
05:26:00	0
05:28:00	0
05:30:00	0
05:32:00	13
05:34:00	251
05:36:00	286
05:38:00	113
05:40:00	74
05:42:00	45
05:44:00	5
05:46:00	0
05:48:00	3
05:50:00	3
05:52:00	0
05:54:00	3
05:56:00	0
05:58:00	0
06:00:00	5
06:02:00	0
06:04:00	0
06:06:00	0
06:08:00	3
06:10:00	8
06:12:00	0
06:14:00	0
06:16:00	0
06:18:00	0
06:20:00	0
06:22:00	25
06:24:00	15
06:26:00	0
06:28:00	0
06:30:00	0
06:32:00	0
06:34:00	0
06:36:00	0
06:38:00	0
06:40:00	0
06:42:00	0
06:44:00	0
06:46:00	0
06:48:00	0
06:50:00	13
06:52:00	317
06:54:00	71
06:56:00	648
06:58:00	953
07:00:00	894
07:02:00	211
07:04:00	35
07:06:00	67
07:08:00	0
07:10:00	25
07:12:00	74
07:14:00	0
07:16:00	0
07:18:00	0
07:20:00	71
07:22:00	0
07:24:00	94
07:26:00	552
07:28:00	953
07:30:00	519
07:32:00	0
07:34:00	7
07:36:00	670
07:38:00	204
07:40:00	0
07:42:00	0
07:44:00	0
07:46:00	0
07:48:00	0
07:50:00	0
07:52:00	0
07:54:00	0
07:56:00	3
07:58:00	0
08:00:00	0
08:02:00	0
08:04:00	317
08:06:00	13
08:08:00	35
08:10:00	296
08:12:00	0
08:14:00	10
08:16:00	0
08:18:00	5
08:20:00	0
08:22:00	3
08:24:00	0
08:26:00	0
08:28:00	0
08:30:00	0
08:32:00	0
08:34:00	0
08:36:00	27
08:38:00	0
08:40:00	67
08:42:00	0
08:44:00	0
08:46:00	0
08:48:00	0
08:50:00	0
08:52:00	0
08:54:00	0
08:56:00	15
08:58:00	19
09:00:00	15
09:02:00	0
09:04:00	0
09:06:00	3
09:08:00	0
09:10:00	0
09:12:00	5
09:14:00	0
09:16:00	0
09:18:00	0
09:20:00	0
09:22:00	10
09:24:00	0
09:26:00	0
09:28:00	123
09:30:00	426
09:32:00	608
09:34:00	88
09:36:00	0
09:38:00	0
09:40:00	0
09:42:00	0
09:44:00	0
09:46:00	10
09:48:00	3
09:50:00	0
09:52:00	0
09:54:00	0
09:56:00	0
09:58:00	0
10:00:00	17
10:02:00	0
10:04:00	0
10:06:00	22
10:08:00	5
10:10:00	0
10:12:00	0
10:14:00	0
10:16:00	0
10:18:00	0
10:20:00	0
10:22:00	71
10:24:00	0
10:26:00	0
10:28:00	0
10:30:00	5
10:32:00	0
10:34:00	0
10:36:00	0
10:38:00	0
10:40:00	32
10:42:00	0
10:44:00	0
10:46:00	143
10:48:00	153
10:50:00	84
10:52:00	148
10:54:00	30
10:56:00	61
10:58:00	118
11:00:00	108
11:02:00	74
11:04:00	101
11:06:00	77
11:08:00	8
11:10:00	0
11:12:00	0
11:14:00	0
11:16:00	0
11:18:00	0
11:20:00	0
11:22:00	0
11:24:00	0
11:26:00	0
11:28:00	0
11:30:00	3
11:32:00	0
11:34:00	0
11:36:00	0
11:38:00	0
11:40:00	0
11:42:00	0
11:44:00	0
11:46:00	0
11:48:00	0
11:50:00	0
11:52:00	0
11:54:00	0
11:56:00	0
11:58:00	0
12:00:00	0
12:02:00	22
12:04:00	118
12:06:00	234
12:08:00	204
12:10:00	29
12:12:00	197
12:14:00	0
12:16:00	12
12:18:00	0
12:20:00	0
12:22:00	0
12:24:00	0
12:26:00	0
12:28:00	0
12:30:00	0
12:32:00	0
12:34:00	0
12:36:00	35
12:38:00	0
12:40:00	0
12:42:00	0
12:44:00	0
12:46:00	10
12:48:00	0
12:50:00	0
12:52:00	0
12:54:00	0
12:56:00	0
12:58:00	0
13:00:00	0
13:02:00	0
13:04:00	0
13:06:00	0
13:08:00	0
13:10:00	35
13:12:00	0
13:14:00	153
13:16:00	519
13:18:00	8
13:20:00	0
13:22:00	5
13:24:00	3
13:26:00	13
13:28:00	8
13:30:00	0
13:32:00	123
13:34:00	0
13:36:00	3
13:38:00	0
13:40:00	0
13:42:00	0
13:44:00	8
13:46:00	0
13:48:00	276
13:50:00	94
13:52:00	3
13:54:00	0
13:56:00	0
13:58:00	0
14:00:00	0
14:02:00	0
14:04:00	0
14:06:00	0
14:08:00	0
14:10:00	0
14:12:00	0
14:14:00	0
14:16:00	3
14:18:00	0
14:20:00	0
14:22:00	49
14:24:00	571
14:26:00	738
14:28:00	589
14:30:00	148
14:32:00	317
14:34:00	399
14:36:00	118
14:38:00	8
14:40:00	0
14:42:00	0
14:44:00	0
14:46:00	0
14:48:00	0
14:50:00	0
14:52:00	0
14:54:00	0
14:56:00	10
14:58:00	0
15:00:00	628
15:02:00	286
15:04:00	455
15:06:00	386
15:08:00	628
15:10:00	413
15:12:00	536
15:14:00	426
15:16:00	190
15:18:00	0
15:20:00	0
15:22:00	184
15:24:00	307
15:26:00	787
15:28:00	502
15:30:00	1228
15:32:00	1529
15:34:00	1349
15:36:00	1081
15:38:00	485
15:40:00	738
15:42:00	190
15:44:00	374
15:46:00	399
15:48:00	276
15:50:00	211
15:52:00	426
15:54:00	268
15:56:00	571
15:58:00	536
16:00:00	426
16:02:00	204
16:04:00	148
16:06:00	362
16:08:00	286
16:10:00	339
16:12:00	386
16:14:00	0
16:16:00	7
16:18:00	485
16:20:00	536
16:22:00	47
16:24:00	0
16:26:00	3
16:28:00	0
16:30:00	0
16:32:00	0
16:34:00	670
16:36:00	470
16:38:00	3
16:40:00	163
16:42:00	339
16:44:00	226
16:46:00	286
16:48:00	268
16:50:00	455
16:52:00	296
16:54:00	286
16:56:00	1048
16:58:00	738
17:00:00	204
17:02:00	327
17:04:00	571
17:06:00	502
17:08:00	339
17:10:00	170
17:12:00	44
17:14:00	259
17:16:00	0
17:18:00	0
17:20:00	0
17:22:00	0
17:24:00	0
17:26:00	1152
17:28:00	670
17:30:00	812
17:32:00	608
17:34:00	197
17:36:00	502
17:38:00	350
17:40:00	17
17:42:00	350
17:44:00	190
17:46:00	426
17:48:00	426
17:50:00	153
17:52:00	170
17:54:00	7
17:56:00	3
17:58:00	0
18:00:00	0
18:02:00	0
18:04:00	440
18:06:00	350
18:08:00	217
18:10:00	22
18:12:00	25
18:14:00	32
18:16:00	5
18:18:00	0
18:20:00	10
18:22:00	0
18:24:00	0
18:26:00	0
18:28:00	0
18:30:00	7
18:32:00	0
18:34:00	0
18:36:00	0
18:38:00	0
18:40:00	0
18:42:00	0
18:44:00	0
18:46:00	0
18:48:00	0
18:50:00	0
18:52:00	0
18:54:00	0
18:56:00	0
18:58:00	0
19:00:00	0
19:02:00	0
19:04:00	0
19:06:00	0
19:08:00	0
19:10:00	0
19:12:00	0
19:14:00	0
19:16:00	0
19:18:00	0
19:20:00	29
19:22:00	327
19:24:00	34
19:26:00	118
19:28:00	71
19:30:00	13
19:32:00	0
19:34:00	0
19:36:00	3
19:38:00	0
19:40:00	3
19:42:00	17
19:44:00	27
19:46:00	0
19:48:00	0
19:50:00	20
19:52:00	0
19:54:00	0
19:56:00	7
19:58:00	61
20:00:00	0
20:02:00	0
20:04:00	0
20:06:00	0
20:08:00	0
20:10:00	0
20:12:00	0
20:14:00	0
20:16:00	0
20:18:00	0
20:20:00	0
20:22:00	0
20:24:00	34
20:26:00	0
20:28:00	0
20:30:00	22
20:32:00	74
20:34:00	0
20:36:00	3
20:38:00	0
20:40:00	243
20:42:00	0
20:44:00	7
20:46:00	0
20:48:00	0
20:50:00	0
20:52:00	123
20:54:00	374
20:56:00	787
20:58:00	327
21:00:00	571
21:02:00	399
21:04:00	502
21:06:00	399
21:08:00	536
21:10:00	0
21:12:00	0
21:14:00	0
21:16:00	0
21:18:00	0
21:20:00	0
21:22:00	0
21:24:00	0
21:26:00	7
21:28:00	0
21:30:00	0
21:32:00	0
21:34:00	251
21:36:00	714
21:38:00	204
21:40:00	163
21:42:00	57
21:44:00	374
21:46:00	3
21:48:00	761
21:50:00	362
21:52:00	440
21:54:00	455
21:56:00	211
21:58:00	123
22:00:00	10
22:02:00	35
22:04:00	0
22:06:00	8
22:08:00	35
22:10:00	317
22:12:00	317
22:14:00	67
22:16:00	3
22:18:00	158
22:20:00	296
22:22:00	296
22:24:00	177
22:26:00	0
22:28:00	0
22:30:00	226
22:32:00	13
22:34:00	386
22:36:00	608
22:38:00	502
22:40:00	894
22:42:00	128
22:44:00	128
22:46:00	143
22:48:00	327
22:50:00	170
22:52:00	399
22:54:00	47
22:56:00	374
22:58:00	0
23:00:00	0
23:02:00	13
23:04:00	20
23:06:00	0
23:08:00	3
23:10:00	0
23:12:00	0
23:14:00	0
23:16:00	0
23:18:00	77
23:20:00	8
23:22:00	3
23:24:00	0
23:26:00	0
23:28:00	0
23:30:00	3
23:32:00	0
23:34:00	0
23:36:00	0
23:38:00	0
23:40:00	0
23:42:00	0
23:44:00	128
23:46:00	0
23:48:00	0
23:50:00	0
23:52:00	0
23:54:00	0
23:56:00	0
23:58:00	0
00:00:00	0
00:02:00	0
00:04:00	0
00:06:00	0
00:08:00	0
00:10:00	0
00:12:00	0
00:14:00	0
00:16:00	0
00:18:00	0
00:20:00	0
00:22:00	0
00:24:00	0
00:26:00	0
00:28:00	204
00:30:00	455
00:32:00	170
00:34:00	143
00:36:00	0
00:38:00	0
00:40:00	0
00:42:00	0
00:44:00	211
00:46:00	339
00:48:00	692
00:50:00	470
00:52:00	894
00:54:00	413
00:56:00	24
00:58:00	0
01:00:00	12
01:02:00	552
01:04:00	894
01:06:00	386
01:08:00	268
01:10:00	133
01:12:00	276
01:14:00	91
01:16:00	143
01:18:00	177
01:20:00	1189
01:22:00	787
01:24:00	3
01:26:00	25
01:28:00	3
01:30:00	0
01:32:00	61
01:34:00	386
01:36:00	386
01:38:00	0
01:40:00	0
01:42:00	350
01:44:00	0
01:46:00	0
01:48:00	259
01:50:00	217
01:52:00	17
01:54:00	0
01:56:00	88
01:58:00	502
02:00:00	35
02:02:00	118
02:04:00	226
02:06:00	502
02:08:00	984
02:10:00	1081
02:12:00	296
02:14:00	0
02:16:00	0
02:18:00	1152
02:20:00	738
02:22:00	40
02:24:00	0
02:26:00	0
02:28:00	0
02:30:00	0
02:32:00	0
02:34:00	0
02:36:00	3
02:38:00	0
02:40:00	0
02:42:00	54
02:44:00	0
02:46:00	0
02:48:00	0
02:50:00	0
02:52:00	0
02:54:00	0
02:56:00	0
02:58:00	0
03:00:00	27
03:02:00	0
03:04:00	0
03:06:00	0
03:08:00	0
03:10:00	0
03:12:00	0
03:14:00	8
03:16:00	0
03:18:00	0
03:20:00	0
03:22:00	0
03:24:00	0
03:26:00	0
03:28:00	0
03:30:00	0
03:32:00	0
03:34:00	0
03:36:00	0
03:38:00	0
03:40:00	8
03:42:00	0
03:44:00	0
03:46:00	0
03:48:00	0
03:50:00	0
03:52:00	0
03:54:00	27
03:56:00	8
03:58:00	8
04:00:00	0
04:02:00	0
04:04:00	0
04:06:00	13
04:08:00	0
04:10:00	3
04:12:00	426
04:14:00	128
04:16:00	25
04:18:00	0
04:20:00	0
04:22:00	13
04:24:00	3
04:26:00	0
04:28:00	0
04:30:00	0
04:32:00	0
04:34:00	3
04:36:00	0
04:38:00	0
04:40:00	0
04:42:00	0
04:44:00	88
04:46:00	276
04:48:00	108
04:50:00	3
04:52:00	5
04:54:00	0
04:56:00	5
04:58:00	0
05:00:00	0
05:02:00	0
05:04:00	3
05:06:00	0
05:08:00	0
05:10:00	0
05:12:00	20
05:14:00	0
05:16:00	0
05:18:00	0
05:20:00	0
05:22:00	0
05:24:00	17
05:26:00	8
05:28:00	0
05:30:00	3
05:32:00	61
05:34:00	0
05:36:00	0
05:38:00	5
05:40:00	0
05:42:00	0
05:44:00	7
05:46:00	12
05:48:00	0
05:50:00	0
05:52:00	0
05:54:00	0
05:56:00	0
05:58:00	0
06:00:00	0
06:02:00	0
06:04:00	0
06:06:00	0
06:08:00	0
06:10:00	0
06:12:00	15
06:14:00	0
06:16:00	0
06:18:00	39
06:20:00	374
06:22:00	317
06:24:00	170
06:26:00	8
06:28:00	0
06:30:00	7
06:32:00	0
06:34:00	0
06:36:00	0
06:38:00	25
06:40:00	0
06:42:00	0
06:44:00	0
06:46:00	0
06:48:00	0
06:50:00	0
06:52:00	0
06:54:00	81
06:56:00	0
06:58:00	0
07:00:00	0
07:02:00	0
07:04:00	0
07:06:00	0
07:08:00	19
07:10:00	0
07:12:00	0
07:14:00	0
07:16:00	0
07:18:00	25
07:20:00	0
07:22:00	0
07:24:00	268
07:26:00	485
07:28:00	552
07:30:00	1267
07:32:00	1189
07:34:00	519
07:36:00	88
07:38:00	42
07:40:00	0
07:42:00	10
07:44:00	13
07:46:00	0
07:48:00	15
07:50:00	0
07:52:00	0
07:54:00	35
07:56:00	0
07:58:00	61
08:00:00	143
08:02:00	3
08:04:00	101
08:06:00	339
08:08:00	536
08:10:00	0
08:12:00	3
08:14:00	0
08:16:00	3
08:18:00	88
08:20:00	88
08:22:00	143
08:24:00	0
08:26:00	0
08:28:00	3
08:30:00	0
08:32:00	0
08:34:00	0
08:36:00	0
08:38:00	0
08:40:00	243
08:42:00	243
08:44:00	177
08:46:00	0
08:48:00	0
08:50:00	7
08:52:00	37
08:54:00	0
08:56:00	0
08:58:00	0
09:00:00	0
09:02:00	0
09:04:00	0
09:06:00	0
09:08:00	0
09:10:00	0
09:12:00	0
09:14:00	0
09:16:00	0
09:18:00	0
09:20:00	0
09:22:00	0
09:24:00	0
09:26:00	0
09:28:00	0
09:30:00	0
09:32:00	12
09:34:00	670
09:36:00	190
09:38:00	296
09:40:00	286
09:42:00	0
09:44:00	0
09:46:00	0
09:48:00	0
09:50:00	0
09:52:00	8
09:54:00	485
09:56:00	374
09:58:00	536
10:00:00	761
10:02:00	413
10:04:00	317
10:06:00	259
10:08:00	426
10:10:00	571
10:12:00	67
10:14:00	8
10:16:00	7
10:18:00	0
10:20:00	0
10:22:00	0
10:24:00	0
10:26:00	0
10:28:00	0
10:30:00	0
10:32:00	8
10:34:00	0
10:36:00	0
10:38:00	0
10:40:00	0
10:42:00	0
10:44:00	3
10:46:00	0
10:48:00	0
10:50:00	0
10:52:00	0
10:54:00	0
10:56:00	0
10:58:00	0
11:00:00	17
11:02:00	0
11:04:00	0
11:06:00	0
11:08:00	0
11:10:00	0
11:12:00	0
11:14:00	0
11:16:00	0
11:18:00	10
11:20:00	0
11:22:00	27
11:24:00	0
11:26:00	0
11:28:00	0
11:30:00	0
11:32:00	0
11:34:00	0
11:36:00	0
11:38:00	0
11:40:00	0
11:42:00	0
11:44:00	0
11:46:00	0
11:48:00	0
11:50:00	0
11:52:00	0
11:54:00	3
11:56:00	13
11:58:00	3
12:00:00	3
12:02:00	0
12:04:00	0
12:06:00	0
12:08:00	0
12:10:00	8
12:12:00	0
12:14:00	0
12:16:00	0
12:18:00	0
12:20:00	0
12:22:00	0
12:24:00	0
12:26:00	0
12:28:00	0
12:30:00	0
12:32:00	0
12:34:00	17
12:36:00	190
12:38:00	133
12:40:00	42
12:42:00	0
12:44:00	0
12:46:00	0
12:48:00	350
12:50:00	374
12:52:00	286
12:54:00	485
12:56:00	286
12:58:00	49
13:00:00	0
13:02:00	0
13:04:00	0
13:06:00	0
13:08:00	0
13:10:00	0
13:12:00	0
13:14:00	0
13:16:00	64
13:18:00	40
13:20:00	276
13:22:00	118
13:24:00	536
13:26:00	628
13:28:00	1349
13:30:00	148
13:32:00	5
13:34:00	217
13:36:00	648
13:38:00	0
13:40:00	7
13:42:00	10
13:44:00	0
13:46:00	234
13:48:00	923
13:50:00	327
13:52:00	386
13:54:00	251
13:56:00	0
13:58:00	692
14:00:00	812
14:02:00	1189
14:04:00	812
14:06:00	108
14:08:00	190
14:10:00	0
14:12:00	3
14:14:00	0
14:16:00	0
14:18:00	0
14:20:00	49
14:22:00	0
14:24:00	0
14:26:00	5
14:28:00	0
14:30:00	0
14:32:00	3
14:34:00	0
14:36:00	12
14:38:00	0
14:40:00	19
14:42:00	648
14:44:00	158
14:46:00	296
14:48:00	286
14:50:00	177
14:52:00	64
14:54:00	118
14:56:00	25
14:58:00	3
15:00:00	13
15:02:00	0
15:04:00	8
15:06:00	0
15:08:00	0
15:10:00	0
15:12:00	0
15:14:00	0
15:16:00	44
15:18:00	307
15:20:00	0
15:22:00	0
15:24:00	0
15:26:00	0
15:28:00	0
15:30:00	57
15:32:00	47
15:34:00	0
15:36:00	0
15:38:00	0
15:40:00	0
15:42:00	0
15:44:00	276
15:46:00	628
15:48:00	226
15:50:00	190
15:52:00	211
15:54:00	20
15:56:00	133
15:58:00	17
16:00:00	0
16:02:00	339
16:04:00	485
16:06:00	502
16:08:00	589
16:10:00	177
16:12:00	5
16:14:00	0
16:16:00	0
16:18:00	108
16:20:00	143
16:22:00	0
16:24:00	0
16:26:00	0
16:28:00	243
16:30:00	259
16:32:00	589
16:34:00	40
16:36:00	52
16:38:00	118
16:40:00	98
16:42:00	307
16:44:00	77
16:46:00	143
16:48:00	217
16:50:00	67
16:52:00	8
16:54:00	0
16:56:00	0
16:58:00	44
17:00:00	0
17:02:00	19
17:04:00	259
17:06:00	251
17:08:00	286
17:10:00	0
17:12:00	0
17:14:00	5
17:16:00	0
17:18:00	0
17:20:00	0
17:22:00	3
17:24:00	0
17:26:00	0
17:28:00	0
17:30:00	0
17:32:00	0
17:34:00	0
17:36:00	7
17:38:00	0
17:40:00	0
17:42:00	0
17:44:00	0
17:46:00	0
17:48:00	49
17:50:00	327
17:52:00	251
17:54:00	0
17:56:00	0
17:58:00	0
18:00:00	0
18:02:00	0
18:04:00	0
18:06:00	0
18:08:00	0
18:10:00	0
18:12:00	3
18:14:00	0
18:16:00	0
18:18:00	49
18:20:00	3
18:22:00	0
18:24:00	0
18:26:00	0
18:28:00	0
18:30:00	0
18:32:00	44
18:34:00	22
18:36:00	0
18:38:00	0
18:40:00	0
18:42:00	12
18:44:00	34
18:46:00	45
18:48:00	163
18:50:00	197
18:52:00	455
18:54:00	413
18:56:00	226
18:58:00	143
19:00:00	57
19:02:00	57
19:04:00	143
19:06:00	0
19:08:00	502
19:10:00	217
19:12:00	307
19:14:00	217
19:16:00	0
19:18:00	5
19:20:00	0
19:22:00	0
19:24:00	0
19:26:00	0
19:28:00	0
19:30:00	177
19:32:00	128
19:34:00	108
19:36:00	3
19:38:00	0
19:40:00	738
19:42:00	1393
19:44:00	670
19:46:00	923
19:48:00	812
19:50:00	123
19:52:00	91
19:54:00	426
19:56:00	470
19:58:00	866
20:00:00	571
20:02:00	339
20:04:00	259
20:06:00	15
20:08:00	386
20:10:00	17
20:12:00	0
20:14:00	0
20:16:00	0
20:18:00	0
20:20:00	3
20:22:00	0
20:24:00	0
20:26:00	7
20:28:00	0
20:30:00	3
20:32:00	0
20:34:00	0
20:36:00	0
20:38:00	0
20:40:00	0
20:42:00	0
20:44:00	0
20:46:00	0
20:48:00	0
20:50:00	8
20:52:00	0
20:54:00	5
20:56:00	0
20:58:00	3
21:00:00	3
21:02:00	0
21:04:00	0
21:06:00	15
21:08:00	0
21:10:00	0
21:12:00	184
21:14:00	386
21:16:00	0
21:18:00	0
21:20:00	0
21:22:00	0
21:24:00	3
21:26:00	8
21:28:00	190
21:30:00	8
21:32:00	0
21:34:00	3
21:36:00	0
21:38:00	0
21:40:00	13
21:42:00	0
21:44:00	0
21:46:00	0
21:48:00	0
21:50:00	0
21:52:00	0
21:54:00	0
21:56:00	29
21:58:00	49
22:00:00	286
22:02:00	276
22:04:00	64
22:06:00	3
22:08:00	0
22:10:00	0
22:12:00	0
22:14:00	0
22:16:00	0
22:18:00	8
22:20:00	0
22:22:00	0
22:24:00	5
22:26:00	0
22:28:00	0
22:30:00	0
22:32:00	0
22:34:00	0
22:36:00	0
22:38:00	0
22:40:00	8
22:42:00	0
22:44:00	0
22:46:00	0
22:48:00	0
22:50:00	0
22:52:00	0
22:54:00	0
22:56:00	0
22:58:00	0
23:00:00	0
23:02:00	0
23:04:00	0
23:06:00	0
23:08:00	71
23:10:00	0
23:12:00	0
23:14:00	0
23:16:00	0
23:18:00	0
23:20:00	0
23:22:00	0
23:24:00	399
23:26:00	190
23:28:00	317
23:30:00	350
23:32:00	327
23:34:00	327
23:36:00	327
23:38:00	0
23:40:00	0
23:42:00	0
23:44:00	0
23:46:00	0
23:48:00	0
23:50:00	0
23:52:00	0
23:54:00	101
23:56:00	286
23:58:00	276
00:00:00	17
00:02:00	0
00:04:00	0
00:06:00	0
00:08:00	0
00:10:00	204
00:12:00	44
00:14:00	0
00:16:00	0
00:18:00	0
00:20:00	0
00:22:00	0
00:24:00	0
00:26:00	0
00:28:00	0
00:30:00	0
00:32:00	0
00:34:00	0
00:36:00	0
00:38:00	0
00:40:00	12
00:42:00	0
00:44:00	0
00:46:00	0
00:48:00	0
00:50:00	0
00:52:00	0
00:54:00	0
00:56:00	0
00:58:00	0
01:00:00	0
01:02:00	0
01:04:00	13
01:06:00	374
01:08:00	3
01:10:00	485
01:12:00	399
01:14:00	374
01:16:00	163
01:18:00	0
01:20:00	0
01:22:00	0
01:24:00	0
01:26:00	0
01:28:00	0
01:30:00	3
01:32:00	0
01:34:00	0
01:36:00	0
01:38:00	0
01:40:00	98
01:42:00	0
01:44:00	0
01:46:00	0
01:48:00	0
01:50:00	0
01:52:00	0
01:54:00	3
01:56:00	13
01:58:00	8
02:00:00	29
02:02:00	24
02:04:00	3
02:06:00	10
02:08:00	3
02:10:00	3
02:12:00	3
02:14:00	0
02:16:00	0
02:18:00	0
02:20:00	0
02:22:00	0
02:24:00	0
02:26:00	0
02:28:00	12
02:30:00	5
02:32:00	0
02:34:00	0
02:36:00	0
02:38:00	0
02:40:00	0
02:42:00	0
02:44:00	0
02:46:00	0
02:48:00	0
02:50:00	0
02:52:00	0
02:54:00	0
02:56:00	10
02:58:00	0
03:00:00	0
03:02:00	0
03:04:00	0
03:06:00	0
03:08:00	0
03:10:00	0
03:12:00	0
03:14:00	0
03:16:00	8
03:18:00	0
03:20:00	0
03:22:00	0
03:24:00	0
03:26:00	0
03:28:00	0
03:30:00	0
03:32:00	0
03:34:00	0
03:36:00	0
03:38:00	0
03:40:00	226
03:42:00	399
03:44:00	714
03:46:00	485
03:48:00	10
03:50:00	3
03:52:00	0
03:54:00	3
03:56:00	34
03:58:00	12
04:00:00	0
04:02:00	0
04:04:00	3
04:06:00	502
04:08:00	158
04:10:00	648
04:12:00	440
04:14:00	20
04:16:00	0
04:18:00	0
04:20:00	0
04:22:00	0
04:24:00	5
04:26:00	19
04:28:00	738
04:30:00	339
04:32:00	470
04:34:00	10
04:36:00	0
04:38:00	0
04:40:00	0
04:42:00	0
04:44:00	0
04:46:00	0
04:48:00	0
04:50:00	0
04:52:00	0
04:54:00	0
04:56:00	0
04:58:00	0
05:00:00	0
05:02:00	0
05:04:00	8
05:06:00	3
05:08:00	3
05:10:00	0
05:12:00	0
05:14:00	3
05:16:00	0
05:18:00	0
05:20:00	0
05:22:00	0
05:24:00	0
05:26:00	8
05:28:00	0
05:30:00	0
05:32:00	0
05:34:00	0
05:36:00	0
05:38:00	0
05:40:00	0
05:42:00	0
05:44:00	0
05:46:00	0
05:48:00	0
05:50:00	0
05:52:00	3
05:54:00	0
05:56:00	0
05:58:00	0
06:00:00	0
18:00:00	0
18:02:00	0
18:04:00	0
18:06:00	0
18:08:00	0
18:10:00	12
18:12:00	0
18:14:00	0
18:16:00	0
18:18:00	0
18:20:00	0
18:22:00	0
18:24:00	0
18:26:00	0
18:28:00	0
18:30:00	0
18:32:00	0
18:34:00	0
18:36:00	13
18:38:00	0
18:40:00	0
18:42:00	0
18:44:00	0
18:46:00	0
18:48:00	0
18:50:00	0
18:52:00	0
18:54:00	0
18:56:00	3
18:58:00	13
19:00:00	0
19:02:00	0
19:04:00	0
19:06:00	0
19:08:00	0
19:10:00	0
19:12:00	0
19:14:00	0
19:16:00	3
19:18:00	0
19:20:00	3
19:22:00	0
19:24:00	0
19:26:00	0
19:28:00	0
19:30:00	0
19:32:00	0
19:34:00	0
19:36:00	0
19:38:00	0
19:40:00	0
19:42:00	0
19:44:00	0
19:46:00	0
19:48:00	0
19:50:00	0
19:52:00	0
19:54:00	0
19:56:00	0
19:58:00	8
20:00:00	20
20:02:00	0
20:04:00	0
20:06:00	0
20:08:00	0
20:10:00	0
20:12:00	0
20:14:00	0
20:16:00	0
20:18:00	0
20:20:00	0
20:22:00	0
20:24:00	8
20:26:00	0
20:28:00	0
20:30:00	0
20:32:00	0
20:34:00	0
20:36:00	0
20:38:00	0
20:40:00	0
20:42:00	0
20:44:00	0
20:46:00	0
20:48:00	0
20:50:00	57
20:52:00	148
20:54:00	327
20:56:00	0
20:58:00	211
21:00:00	251
21:02:00	143
21:04:00	0
21:06:00	0
21:08:00	0
21:10:00	0
21:12:00	0
21:14:00	0
21:16:00	0
21:18:00	0
21:20:00	0
21:22:00	0
21:24:00	5
21:26:00	0
21:28:00	0
21:30:00	0
21:32:00	0
21:34:00	0
21:36:00	0
21:38:00	0
21:40:00	0
21:42:00	3
21:44:00	3
21:46:00	7
21:48:00	0
21:50:00	0
21:52:00	0
21:54:00	0
21:56:00	0
21:58:00	0
22:00:00	0
22:02:00	12
22:04:00	0
22:06:00	0
22:08:00	0
22:10:00	0
22:12:00	0
22:14:00	27
22:16:00	0
22:18:00	204
22:20:00	259
22:22:00	0
22:24:00	0
22:26:00	0
22:28:00	0
22:30:00	0
22:32:00	0
22:34:00	0
22:36:00	0
22:38:00	5
22:40:00	0
22:42:00	0
22:44:00	3
22:46:00	0
22:48:00	0
22:50:00	17
22:52:00	51
22:54:00	57
22:56:00	123
22:58:00	0
23:00:00	20
23:02:00	170
23:04:00	413
23:06:00	259
23:08:00	226
23:10:00	738
23:12:00	399
23:14:00	158
23:16:00	57
23:18:00	259
23:20:00	158
23:22:00	20
23:24:00	77
23:26:00	123
23:28:00	61
23:30:00	0
23:32:00	0
23:34:00	0
23:36:00	12
23:38:00	0
23:40:00	0
23:42:00	0
23:44:00	0
23:46:00	0
23:48:00	0
23:50:00	0
23:52:00	0
23:54:00	0
23:56:00	0
23:58:00	0
00:00:00	0
00:02:00	104
00:04:00	0
00:06:00	0
00:08:00	0
00:10:00	0
00:12:00	0
00:14:00	0
00:16:00	0
00:18:00	0
00:20:00	0
00:22:00	0
00:24:00	3
00:26:00	104
00:28:00	71
00:30:00	0
00:32:00	0
00:34:00	0
[truncated: 5,205 more rows]

## Sheet: 13-079 Trixie
Time	Activity
18:00:00	0
18:02:00	0
18:04:00	0
18:06:00	0
18:08:00	0
18:10:00	0
18:12:00	3
18:14:00	0
18:16:00	0
18:18:00	0
18:20:00	0
18:22:00	4
18:24:00	0
18:26:00	0
18:28:00	0
18:30:00	0
18:32:00	0
18:34:00	0
18:36:00	0
18:38:00	0
18:40:00	0
18:42:00	0
18:44:00	0
18:46:00	19
18:48:00	0
18:50:00	63
18:52:00	0
18:54:00	0
18:56:00	0
18:58:00	0
19:00:00	0
19:02:00	0
19:04:00	0
19:06:00	55
19:08:00	0
19:10:00	0
19:12:00	0
19:14:00	0
19:16:00	0
19:18:00	0
19:20:00	0
19:22:00	0
19:24:00	0
19:26:00	13
19:28:00	9
19:30:00	0
19:32:00	0
19:34:00	0
19:36:00	0
19:38:00	0
19:40:00	0
19:42:00	3
19:44:00	0
19:46:00	0
19:48:00	0
19:50:00	101
19:52:00	0
19:54:00	0
19:56:00	22
19:58:00	0
20:00:00	46
20:02:00	0
20:04:00	0
20:06:00	0
20:08:00	0
20:10:00	0
20:12:00	0
20:14:00	0
20:16:00	174
20:18:00	9
20:20:00	4
20:22:00	186
20:24:00	0
20:26:00	40
20:28:00	35
20:30:00	0
20:32:00	0
20:34:00	0
20:36:00	0
20:38:00	0
20:40:00	0
20:42:00	0
20:44:00	0
20:46:00	0
20:48:00	0
20:50:00	0
20:52:00	0
20:54:00	0
20:56:00	0
20:58:00	0
21:00:00	0
21:02:00	3
21:04:00	0
21:06:00	0
21:08:00	4
21:10:00	0
21:12:00	0
21:14:00	4
21:16:00	0
21:18:00	0
21:20:00	29
21:22:00	0
21:24:00	6
21:26:00	0
21:28:00	0
21:30:00	0
21:32:00	0
21:34:00	10
21:36:00	0
21:38:00	0
21:40:00	0
21:42:00	0
21:44:00	14
21:46:00	0
21:48:00	0
21:50:00	7
21:52:00	58
21:54:00	0
21:56:00	20
21:58:00	0
22:00:00	3
22:02:00	0
22:04:00	319
22:06:00	96
22:08:00	6
22:10:00	13
22:12:00	0
22:14:00	0
22:16:00	174
22:18:00	9
22:20:00	0
22:22:00	4
22:24:00	42
22:26:00	92
22:28:00	214
22:30:00	0
22:32:00	0
22:34:00	0
22:36:00	0
22:38:00	0
22:40:00	0
22:42:00	0
22:44:00	0
22:46:00	23
22:48:00	0
22:50:00	13
22:52:00	0
22:54:00	0
22:56:00	0
22:58:00	0
23:00:00	0
23:02:00	0
23:04:00	0
23:06:00	0
23:08:00	0
23:10:00	0
23:12:00	0
23:14:00	9
23:16:00	0
23:18:00	0
23:20:00	0
23:22:00	0
23:24:00	0
23:26:00	0
23:28:00	0
23:30:00	0
23:32:00	0
23:34:00	0
23:36:00	0
23:38:00	0
23:40:00	0
23:42:00	0
23:44:00	0
23:46:00	0
23:48:00	0
23:50:00	0
23:52:00	0
23:54:00	0
23:56:00	0
23:58:00	0
00:00:00	0
00:02:00	0
00:04:00	0
00:06:00	0
00:08:00	81
00:10:00	72
00:12:00	174
00:14:00	0
00:16:00	0
00:18:00	0
00:20:00	0
00:22:00	0
00:24:00	0
00:26:00	0
00:28:00	0
00:30:00	0
00:32:00	26
00:34:00	0
00:36:00	0
00:38:00	0
00:40:00	0
00:42:00	0
00:44:00	0
00:46:00	0
00:48:00	0
00:50:00	0
00:52:00	6
00:54:00	12
00:56:00	0
00:58:00	0
01:00:00	0
01:02:00	0
01:04:00	0
01:06:00	0
01:08:00	0
01:10:00	6
01:12:00	12
01:14:00	55
01:16:00	0
01:18:00	0
01:20:00	270
01:22:00	72
01:24:00	135
01:26:00	0
01:28:00	4
01:30:00	145
01:32:00	0
01:34:00	0
01:36:00	0
01:38:00	0
01:40:00	0
01:42:00	0
01:44:00	0
01:46:00	0
01:48:00	0
01:50:00	0
01:52:00	0
01:54:00	0
01:56:00	0
01:58:00	0
02:00:00	0
02:02:00	0
02:04:00	0
02:06:00	0
02:08:00	0
02:10:00	0
02:12:00	0
02:14:00	0
02:16:00	0
02:18:00	0
02:20:00	0
02:22:00	0
02:24:00	0
02:26:00	0
02:28:00	0
02:30:00	0
02:32:00	0
02:34:00	0
02:36:00	0
02:38:00	0
02:40:00	0
02:42:00	0
02:44:00	0
02:46:00	0
02:48:00	0
02:50:00	0
02:52:00	0
02:54:00	140
02:56:00	0
02:58:00	0
03:00:00	0
03:02:00	0
03:04:00	0
03:06:00	0
03:08:00	0
03:10:00	0
03:12:00	0
03:14:00	0
03:16:00	0
03:18:00	0
03:20:00	0
03:22:00	0
03:24:00	0
03:26:00	0
03:28:00	0
03:30:00	0
03:32:00	0
03:34:00	0
03:36:00	0
03:38:00	0
03:40:00	0
03:42:00	0
03:44:00	0
03:46:00	0
03:48:00	0
03:50:00	0
03:52:00	0
03:54:00	0
03:56:00	0
03:58:00	0
04:00:00	0
04:02:00	0
04:04:00	0
04:06:00	0
04:08:00	0
04:10:00	0
04:12:00	0
04:14:00	0
04:16:00	0
04:18:00	0
04:20:00	0
04:22:00	0
04:24:00	3
04:26:00	0
04:28:00	0
04:30:00	109
04:32:00	13
04:34:00	0
04:36:00	0
04:38:00	0
04:40:00	0
04:42:00	0
04:44:00	0
04:46:00	0
04:48:00	0
04:50:00	0
04:52:00	0
04:54:00	0
04:56:00	0
04:58:00	0
05:00:00	0
05:02:00	0
05:04:00	0
05:06:00	12
05:08:00	135
05:10:00	0
05:12:00	0
05:14:00	16
05:16:00	0
05:18:00	0
05:20:00	86
05:22:00	0
05:24:00	0
05:26:00	0
05:28:00	163
05:30:00	52
05:32:00	0
05:34:00	40
05:36:00	118
05:38:00	0
05:40:00	0
05:42:00	0
05:44:00	52
05:46:00	32
05:48:00	0
05:50:00	0
05:52:00	0
05:54:00	0
05:56:00	9
05:58:00	0
06:00:00	9
06:02:00	0
06:04:00	0
06:06:00	0
06:08:00	86
06:10:00	0
06:12:00	0
06:14:00	0
06:16:00	0
06:18:00	0
06:20:00	0
06:22:00	0
06:24:00	0
06:26:00	0
06:28:00	30
06:30:00	0
06:32:00	26
06:34:00	0
06:36:00	0
06:38:00	0
06:40:00	0
06:42:00	0
06:44:00	0
06:46:00	0
06:48:00	0
06:50:00	0
06:52:00	0
06:54:00	0
06:56:00	0
06:58:00	19
07:00:00	0
07:02:00	0
07:04:00	0
07:06:00	24
07:08:00	0
07:10:00	0
07:12:00	0
07:14:00	0
07:16:00	0
07:18:00	207
07:20:00	299
07:22:00	319
07:24:00	299
07:26:00	140
07:28:00	174
07:30:00	118
07:32:00	236
07:34:00	0
07:36:00	0
07:38:00	0
07:40:00	270
07:42:00	503
07:44:00	429
07:46:00	401
07:48:00	180
07:50:00	443
07:52:00	229
07:54:00	375
07:56:00	214
07:58:00	163
08:00:00	443
08:02:00	262
08:04:00	145
08:06:00	174
08:08:00	221
08:10:00	37
08:12:00	0
08:14:00	0
08:16:00	0
08:18:00	0
08:20:00	0
08:22:00	0
08:24:00	0
08:26:00	0
08:28:00	0
08:30:00	0
08:32:00	52
08:34:00	0
08:36:00	0
08:38:00	0
08:40:00	0
08:42:00	0
08:44:00	0
08:46:00	0
08:48:00	0
08:50:00	9
08:52:00	0
08:54:00	0
08:56:00	0
08:58:00	0
09:00:00	0
09:02:00	0
09:04:00	0
09:06:00	6
09:08:00	0
09:10:00	0
09:12:00	0
09:14:00	0
09:16:00	0
09:18:00	0
09:20:00	0
09:22:00	12
09:24:00	7
09:26:00	27
09:28:00	0
09:30:00	0
09:32:00	0
09:34:00	0
09:36:00	0
09:38:00	16
09:40:00	36
09:42:00	9
09:44:00	0
09:46:00	0
09:48:00	33
09:50:00	0
09:52:00	0
09:54:00	0
09:56:00	0
09:58:00	0
10:00:00	0
10:02:00	16
10:04:00	0
10:06:00	0
10:08:00	0
10:10:00	0
10:12:00	32
10:14:00	0
10:16:00	0
10:18:00	0
10:20:00	0
10:22:00	0
10:24:00	0
10:26:00	0
10:28:00	0
10:30:00	4
10:32:00	0
10:34:00	0
10:36:00	0
10:38:00	0
10:40:00	0
10:42:00	14
10:44:00	0
10:46:00	0
10:48:00	0
10:50:00	0
10:52:00	0
10:54:00	0
10:56:00	0
10:58:00	0
11:00:00	0
11:02:00	23
11:04:00	0
11:06:00	0
11:08:00	0
11:10:00	0
11:12:00	0
11:14:00	0
11:16:00	0
11:18:00	0
11:20:00	0
11:22:00	0
11:24:00	0
11:26:00	0
11:28:00	0
11:30:00	4
11:32:00	0
11:34:00	0
11:36:00	0
11:38:00	0
11:40:00	0
11:42:00	4
11:44:00	0
11:46:00	0
11:48:00	0
11:50:00	0
11:52:00	4
11:54:00	0
11:56:00	0
11:58:00	0
12:00:00	0
12:02:00	0
12:04:00	0
12:06:00	0
12:08:00	0
12:10:00	0
12:12:00	0
12:14:00	0
12:16:00	0
12:18:00	4
12:20:00	0
12:22:00	0
12:24:00	0
12:26:00	0
12:28:00	0
12:30:00	6
12:32:00	0
12:34:00	0
12:36:00	0
12:38:00	30
12:40:00	0
12:42:00	0
12:44:00	0
12:46:00	0
12:48:00	0
12:50:00	0
12:52:00	0
12:54:00	0
12:56:00	0
12:58:00	7
13:00:00	0
13:02:00	0
13:04:00	3
13:06:00	0
13:08:00	0
13:10:00	3
13:12:00	135
13:14:00	105
13:16:00	0
13:18:00	0
13:20:00	0
13:22:00	3
13:24:00	207
13:26:00	0
13:28:00	0
13:30:00	0
13:32:00	0
13:34:00	0
13:36:00	0
13:38:00	0
13:40:00	0
13:42:00	0
13:44:00	49
13:46:00	0
13:48:00	3
13:50:00	4
13:52:00	0
13:54:00	207
13:56:00	341
13:58:00	3
14:00:00	12
14:02:00	3
14:04:00	127
14:06:00	388
14:08:00	0
14:10:00	7
14:12:00	0
14:14:00	0
14:16:00	0
14:18:00	0
14:20:00	279
14:22:00	0
14:24:00	488
14:26:00	236
14:28:00	4
14:30:00	52
14:32:00	0
14:34:00	0
14:36:00	672
14:38:00	33
14:40:00	12
14:42:00	63
14:44:00	388
14:46:00	536
14:48:00	186
14:50:00	118
14:52:00	0
14:54:00	229
14:56:00	168
14:58:00	3
15:00:00	3
15:02:00	0
15:04:00	0
15:06:00	89
15:08:00	0
15:10:00	0
15:12:00	0
15:14:00	0
15:16:00	22
15:18:00	10
15:20:00	0
15:22:00	101
15:24:00	0
15:26:00	186
15:28:00	0
15:30:00	0
15:32:00	9
15:34:00	200
15:36:00	3
15:38:00	0
15:40:00	131
15:42:00	168
15:44:00	329
15:46:00	401
15:48:00	289
15:50:00	236
15:52:00	229
15:54:00	388
15:56:00	114
15:58:00	6
16:00:00	52
16:02:00	309
16:04:00	289
16:06:00	319
16:08:00	193
16:10:00	127
16:12:00	0
16:14:00	0
16:16:00	0
16:18:00	429
16:20:00	26
16:22:00	0
16:24:00	0
16:26:00	0
16:28:00	0
16:30:00	0
16:32:00	0
16:34:00	10
16:36:00	0
16:38:00	0
16:40:00	0
16:42:00	0
16:44:00	0
16:46:00	3
16:48:00	0
16:50:00	0
16:52:00	0
16:54:00	0
16:56:00	3
16:58:00	3
17:00:00	0
17:02:00	0
17:04:00	0
17:06:00	9
17:08:00	0
17:10:00	0
17:12:00	0
17:14:00	0
17:16:00	7
17:18:00	0
17:20:00	0
17:22:00	0
17:24:00	0
17:26:00	0
17:28:00	52
17:30:00	9
17:32:00	0
17:34:00	0
17:36:00	764
17:38:00	764
17:40:00	488
17:42:00	81
17:44:00	122
17:46:00	244
17:48:00	0
17:50:00	0
17:52:00	0
17:54:00	200
17:56:00	10
17:58:00	92
18:00:00	0
18:02:00	0
18:04:00	0
18:06:00	6
18:08:00	0
18:10:00	0
18:12:00	0
18:14:00	0
18:16:00	0
18:18:00	0
18:20:00	0
18:22:00	0
18:24:00	3
18:26:00	0
18:28:00	0
18:30:00	3
18:32:00	72
18:34:00	0
18:36:00	0
18:38:00	0
18:40:00	0
18:42:00	0
18:44:00	0
18:46:00	0
18:48:00	0
18:50:00	29
18:52:00	0
18:54:00	7
18:56:00	0
18:58:00	0
19:00:00	0
19:02:00	0
19:04:00	4
19:06:00	13
19:08:00	0
19:10:00	3
19:12:00	157
19:14:00	81
19:16:00	0
19:18:00	0
19:20:00	0
19:22:00	0
19:24:00	0
19:26:00	0
19:28:00	0
19:30:00	0
19:32:00	0
19:34:00	0
19:36:00	0
19:38:00	0
19:40:00	0
19:42:00	0
19:44:00	0
19:46:00	0
19:48:00	0
19:50:00	0
19:52:00	0
19:54:00	0
19:56:00	0
19:58:00	0
20:00:00	0
20:02:00	0
20:04:00	0
20:06:00	0
20:08:00	3
20:10:00	3
20:12:00	0
20:14:00	0
20:16:00	0
20:18:00	0
20:20:00	7
20:22:00	14
20:24:00	0
20:26:00	0
20:28:00	0
20:30:00	0
20:32:00	0
20:34:00	0
20:36:00	0
20:38:00	3
20:40:00	0
20:42:00	0
20:44:00	0
20:46:00	6
20:48:00	4
20:50:00	0
20:52:00	0
20:54:00	0
20:56:00	0
20:58:00	19
21:00:00	0
21:02:00	0
21:04:00	0
21:06:00	0
21:08:00	0
21:10:00	26
21:12:00	0
21:14:00	0
21:16:00	0
21:18:00	0
21:20:00	0
21:22:00	0
21:24:00	0
21:26:00	0
21:28:00	0
21:30:00	0
21:32:00	0
21:34:00	3
21:36:00	0
21:38:00	0
21:40:00	0
21:42:00	0
21:44:00	0
21:46:00	0
21:48:00	0
21:50:00	17
21:52:00	0
21:54:00	0
21:56:00	0
21:58:00	0
22:00:00	151
22:02:00	0
22:04:00	0
22:06:00	0
22:08:00	0
22:10:00	0
22:12:00	0
22:14:00	0
22:16:00	0
22:18:00	0
22:20:00	0
22:22:00	29
22:24:00	92
22:26:00	6
22:28:00	0
22:30:00	0
22:32:00	0
22:34:00	0
22:36:00	0
22:38:00	0
22:40:00	0
22:42:00	0
22:44:00	0
22:46:00	0
22:48:00	0
22:50:00	0
22:52:00	0
22:54:00	0
22:56:00	0
22:58:00	0
23:00:00	0
23:02:00	0
23:04:00	0
23:06:00	0
23:08:00	0
23:10:00	3
23:12:00	0
23:14:00	0
23:16:00	0
23:18:00	0
23:20:00	0
23:22:00	0
23:24:00	0
23:26:00	0
23:28:00	0
23:30:00	0
23:32:00	0
23:34:00	0
23:36:00	0
23:38:00	0
23:40:00	0
23:42:00	0
23:44:00	42
23:46:00	0
23:48:00	0
23:50:00	40
23:52:00	0
23:54:00	0
23:56:00	0
23:58:00	0
00:00:00	0
00:02:00	12
00:04:00	9
00:06:00	0
00:08:00	0
00:10:00	0
00:12:00	0
00:14:00	0
00:16:00	0
00:18:00	81
00:20:00	0
00:22:00	0
00:24:00	0
00:26:00	0
00:28:00	0
00:30:00	0
00:32:00	0
00:34:00	0
00:36:00	0
00:38:00	0
00:40:00	0
00:42:00	0
00:44:00	0
00:46:00	0
00:48:00	0
00:50:00	0
00:52:00	0
00:54:00	0
00:56:00	0
00:58:00	0
01:00:00	0
01:02:00	3
01:04:00	0
01:06:00	0
01:08:00	0
01:10:00	3
01:12:00	3
01:14:00	0
01:16:00	0
01:18:00	0
01:20:00	0
01:22:00	0
01:24:00	0
01:26:00	0
01:28:00	0
01:30:00	0
01:32:00	0
01:34:00	0
01:36:00	0
01:38:00	0
01:40:00	0
01:42:00	0
01:44:00	0
01:46:00	0
01:48:00	0
01:50:00	9
01:52:00	55
01:54:00	55
01:56:00	0
01:58:00	0
02:00:00	0
02:02:00	0
02:04:00	0
02:06:00	0
02:08:00	0
02:10:00	0
02:12:00	0
02:14:00	0
02:16:00	0
02:18:00	0
02:20:00	0
02:22:00	0
02:24:00	0
02:26:00	0
02:28:00	0
02:30:00	0
02:32:00	0
02:34:00	0
02:36:00	0
02:38:00	0
02:40:00	0
02:42:00	0
02:44:00	0
02:46:00	69
02:48:00	0
02:50:00	0
02:52:00	0
02:54:00	0
02:56:00	0
02:58:00	0
03:00:00	0
03:02:00	0
03:04:00	0
03:06:00	0
03:08:00	9
03:10:00	0
03:12:00	0
03:14:00	0
03:16:00	12
03:18:00	0
03:20:00	0
03:22:00	9
03:24:00	16
03:26:00	0
03:28:00	0
03:30:00	0
03:32:00	0
03:34:00	29
03:36:00	0
03:38:00	0
03:40:00	0
03:42:00	0
03:44:00	22
03:46:00	0
03:48:00	9
03:50:00	0
03:52:00	14
03:54:00	0
03:56:00	0
03:58:00	0
04:00:00	0
04:02:00	0
04:04:00	0
04:06:00	0
04:08:00	0
04:10:00	0
04:12:00	0
04:14:00	0
04:16:00	114
04:18:00	46
04:20:00	4
04:22:00	3
04:24:00	0
04:26:00	0
04:28:00	0
04:30:00	0
04:32:00	3
04:34:00	0
04:36:00	0
04:38:00	0
04:40:00	0
04:42:00	0
04:44:00	0
04:46:00	0
04:48:00	0
04:50:00	0
04:52:00	0
04:54:00	0
04:56:00	0
04:58:00	0
05:00:00	9
05:02:00	10
05:04:00	20
05:06:00	72
05:08:00	0
05:10:00	0
05:12:00	0
05:14:00	0
05:16:00	0
05:18:00	0
05:20:00	0
05:22:00	0
05:24:00	0
05:26:00	0
05:28:00	0
05:30:00	0
05:32:00	0
05:34:00	0
05:36:00	3
05:38:00	0
05:40:00	0
05:42:00	49
05:44:00	0
05:46:00	0
05:48:00	19
05:50:00	0
05:52:00	0
05:54:00	536
05:56:00	40
05:58:00	109
06:00:00	118
06:02:00	221
06:04:00	0
06:06:00	4
06:08:00	0
06:10:00	83
06:12:00	0
06:14:00	0
06:16:00	0
06:18:00	0
06:20:00	0
06:22:00	12
06:24:00	0
06:26:00	0
06:28:00	3
06:30:00	0
06:32:00	0
06:34:00	0
06:36:00	0
06:38:00	0
06:40:00	24
06:42:00	9
06:44:00	0
06:46:00	7
06:48:00	0
06:50:00	0
06:52:00	0
06:54:00	0
06:56:00	0
06:58:00	0
07:00:00	0
07:02:00	0
07:04:00	0
07:06:00	0
07:08:00	0
07:10:00	0
07:12:00	0
07:14:00	0
07:16:00	0
07:18:00	0
07:20:00	0
07:22:00	58
07:24:00	0
07:26:00	0
07:28:00	244
07:30:00	0
07:32:00	1152
07:34:00	186
07:36:00	229
07:38:00	352
07:40:00	401
07:42:00	329
07:44:00	329
07:46:00	329
07:48:00	200
07:50:00	270
07:52:00	375
07:54:00	364
07:56:00	341
07:58:00	151
08:00:00	262
08:02:00	86
08:04:00	229
08:06:00	43
08:08:00	0
08:10:00	0
08:12:00	0
08:14:00	7
08:16:00	0
08:18:00	0
08:20:00	0
08:22:00	0
08:24:00	0
08:26:00	0
08:28:00	0
08:30:00	207
08:32:00	66
08:34:00	37
08:36:00	78
08:38:00	244
08:40:00	0
08:42:00	0
08:44:00	414
08:46:00	221
08:48:00	0
08:50:00	0
08:52:00	0
08:54:00	0
08:56:00	0
08:58:00	0
09:00:00	0
09:02:00	0
09:04:00	0
09:06:00	0
09:08:00	0
09:10:00	0
09:12:00	0
09:14:00	0
09:16:00	0
09:18:00	0
09:20:00	19
09:22:00	0
09:24:00	0
09:26:00	0
09:28:00	0
09:30:00	0
09:32:00	0
09:34:00	4
09:36:00	0
09:38:00	0
09:40:00	0
09:42:00	0
09:44:00	0
09:46:00	0
09:48:00	0
09:50:00	0
09:52:00	0
09:54:00	0
09:56:00	0
09:58:00	0
10:00:00	0
10:02:00	0
10:04:00	7
10:06:00	9
10:08:00	20
10:10:00	35
10:12:00	0
10:14:00	193
10:16:00	443
10:18:00	3
10:20:00	0
10:22:00	0
10:24:00	0
10:26:00	0
10:28:00	0
10:30:00	0
10:32:00	0
10:34:00	0
10:36:00	0
10:38:00	3
10:40:00	0
10:42:00	0
10:44:00	0
10:46:00	0
10:48:00	0
10:50:00	0
10:52:00	0
10:54:00	0
10:56:00	0
10:58:00	3
11:00:00	0
11:02:00	0
11:04:00	0
11:06:00	0
11:08:00	0
11:10:00	0
11:12:00	0
11:14:00	0
11:16:00	0
11:18:00	0
11:20:00	0
11:22:00	0
11:24:00	0
11:26:00	0
11:28:00	0
11:30:00	12
11:32:00	0
11:34:00	0
11:36:00	0
11:38:00	0
11:40:00	0
11:42:00	0
11:44:00	0
11:46:00	0
11:48:00	13
11:50:00	0
11:52:00	0
11:54:00	0
11:56:00	0
11:58:00	0
12:00:00	0
12:02:00	0
12:04:00	0
12:06:00	0
12:08:00	0
12:10:00	0
12:12:00	0
12:14:00	0
12:16:00	17
12:18:00	0
12:20:00	0
12:22:00	186
12:24:00	0
12:26:00	739
12:28:00	96
12:30:00	101
12:32:00	0
12:34:00	0
12:36:00	0
12:38:00	0
12:40:00	0
12:42:00	9
12:44:00	0
12:46:00	0
12:48:00	0
12:50:00	0
12:52:00	0
12:54:00	7
12:56:00	9
12:58:00	0
13:00:00	0
13:02:00	0
13:04:00	7
13:06:00	0
13:08:00	0
13:10:00	0
13:12:00	0
13:14:00	0
13:16:00	0
13:18:00	0
13:20:00	3
13:22:00	16
13:24:00	364
13:26:00	174
13:28:00	140
13:30:00	0
13:32:00	12
13:34:00	0
13:36:00	9
13:38:00	3
13:40:00	10
13:42:00	0
13:44:00	66
13:46:00	6
13:48:00	23
13:50:00	46
13:52:00	262
13:54:00	4
13:56:00	429
13:58:00	60
14:00:00	0
14:02:00	0
14:04:00	0
14:06:00	0
14:08:00	0
14:10:00	0
14:12:00	101
14:14:00	764
14:16:00	13
14:18:00	0
14:20:00	0
14:22:00	0
14:24:00	0
14:26:00	0
14:28:00	3
14:30:00	4
14:32:00	0
14:34:00	0
14:36:00	0
14:38:00	0
14:40:00	0
14:42:00	3
14:44:00	12
14:46:00	0
14:48:00	0
14:50:00	0
14:52:00	0
14:54:00	0
14:56:00	0
14:58:00	6
15:00:00	0
15:02:00	0
15:04:00	0
15:06:00	0
15:08:00	0
15:10:00	0
15:12:00	0
15:14:00	4
15:16:00	0
15:18:00	0
15:20:00	0
15:22:00	12
15:24:00	0
15:26:00	22
15:28:00	0
15:30:00	0
15:32:00	0
15:34:00	0
15:36:00	0
15:38:00	0
15:40:00	0
15:42:00	0
15:44:00	26
15:46:00	0
15:48:00	0
15:50:00	0
15:52:00	52
15:54:00	0
15:56:00	0
15:58:00	0
16:00:00	0
16:02:00	0
16:04:00	16
16:06:00	4
16:08:00	0
16:10:00	0
16:12:00	0
16:14:00	0
16:16:00	0
16:18:00	0
16:20:00	0
16:22:00	0
16:24:00	0
16:26:00	0
16:28:00	0
16:30:00	0
16:32:00	7
16:34:00	0
16:36:00	0
16:38:00	9
16:40:00	0
16:42:00	0
16:44:00	180
16:46:00	45
16:48:00	45
16:50:00	0
16:52:00	0
16:54:00	0
16:56:00	0
16:58:00	0
17:00:00	0
17:02:00	0
17:04:00	0
17:06:00	13
17:08:00	262
17:10:00	693
17:12:00	45
17:14:00	193
17:16:00	488
17:18:00	610
17:20:00	4
17:22:00	78
17:24:00	429
17:26:00	764
17:28:00	764
17:30:00	519
17:32:00	9
17:34:00	30
17:36:00	3
17:38:00	262
17:40:00	4
17:42:00	36
17:44:00	262
17:46:00	0
17:48:00	0
17:50:00	4
17:52:00	3
17:54:00	26
17:56:00	101
17:58:00	0
18:00:00	650
18:02:00	27
18:04:00	0
18:06:00	672
18:08:00	30
18:10:00	12
18:12:00	299
18:14:00	27
18:16:00	16
18:18:00	3
18:20:00	0
18:22:00	0
18:24:00	9
18:26:00	0
18:28:00	0
18:30:00	3
18:32:00	0
18:34:00	0
18:36:00	0
18:38:00	55
18:40:00	0
18:42:00	0
18:44:00	0
18:46:00	3
18:48:00	0
18:50:00	0
18:52:00	0
18:54:00	4
18:56:00	0
18:58:00	0
19:00:00	3
19:02:00	0
19:04:00	19
19:06:00	0
19:08:00	0
19:10:00	0
19:12:00	0
19:14:00	0
19:16:00	0
19:18:00	0
19:20:00	0
19:22:00	0
19:24:00	0
19:26:00	0
19:28:00	0
19:30:00	0
19:32:00	329
19:34:00	984
19:36:00	401
19:38:00	46
19:40:00	0
19:42:00	6
19:44:00	0
19:46:00	0
19:48:00	0
19:50:00	0
19:52:00	36
19:54:00	52
19:56:00	0
19:58:00	0
20:00:00	0
20:02:00	0
20:04:00	0
20:06:00	55
20:08:00	289
20:10:00	96
20:12:00	0
20:14:00	3
20:16:00	186
20:18:00	739
20:20:00	40
20:22:00	0
20:24:00	0
20:26:00	0
20:28:00	0
20:30:00	0
20:32:00	0
20:34:00	0
20:36:00	0
20:38:00	0
20:40:00	0
20:42:00	3
20:44:00	3
20:46:00	7
20:48:00	0
20:50:00	0
20:52:00	0
20:54:00	0
20:56:00	0
20:58:00	12
21:00:00	0
21:02:00	0
21:04:00	0
21:06:00	3
21:08:00	0
21:10:00	0
21:12:00	0
21:14:00	0
21:16:00	0
21:18:00	0
21:20:00	7
21:22:00	0
21:24:00	0
21:26:00	0
21:28:00	0
21:30:00	0
21:32:00	0
21:34:00	0
21:36:00	9
21:38:00	81
21:40:00	46
21:42:00	33
21:44:00	0
21:46:00	0
21:48:00	0
21:50:00	0
21:52:00	0
21:54:00	13
21:56:00	3
21:58:00	0
22:00:00	0
22:02:00	0
22:04:00	0
22:06:00	0
22:08:00	0
22:10:00	3
22:12:00	0
22:14:00	0
22:16:00	0
22:18:00	0
22:20:00	0
22:22:00	0
22:24:00	0
22:26:00	0
22:28:00	0
22:30:00	0
22:32:00	0
22:34:00	4
22:36:00	0
22:38:00	0
22:40:00	0
22:42:00	0
22:44:00	0
22:46:00	0
22:48:00	0
22:50:00	0
22:52:00	0
22:54:00	0
22:56:00	0
22:58:00	0
23:00:00	17
23:02:00	0
23:04:00	0
23:06:00	0
23:08:00	0
23:10:00	0
23:12:00	0
23:14:00	0
23:16:00	0
23:18:00	0
23:20:00	0
23:22:00	0
23:24:00	12
23:26:00	0
23:28:00	0
23:30:00	0
23:32:00	0
23:34:00	0
23:36:00	0
23:38:00	19
23:40:00	0
23:42:00	0
23:44:00	14
23:46:00	0
23:48:00	3
23:50:00	0
23:52:00	0
23:54:00	0
23:56:00	0
23:58:00	168
00:00:00	0
00:02:00	3
00:04:00	0
00:06:00	0
00:08:00	33
00:10:00	89
00:12:00	0
00:14:00	0
00:16:00	7
00:18:00	49
00:20:00	3
00:22:00	96
00:24:00	0
00:26:00	0
00:28:00	0
00:30:00	0
00:32:00	174
00:34:00	0
00:36:00	236
00:38:00	0
00:40:00	26
00:42:00	4
00:44:00	0
00:46:00	0
00:48:00	0
00:50:00	0
00:52:00	135
00:54:00	0
00:56:00	0
00:58:00	0
01:00:00	0
01:02:00	0
01:04:00	0
01:06:00	0
01:08:00	3
01:10:00	0
01:12:00	0
01:14:00	0
01:16:00	0
01:18:00	0
01:20:00	0
01:22:00	0
01:24:00	0
01:26:00	0
01:28:00	0
01:30:00	0
01:32:00	0
01:34:00	0
01:36:00	0
01:38:00	3
01:40:00	0
01:42:00	0
01:44:00	0
01:46:00	0
01:48:00	0
01:50:00	0
01:52:00	0
01:54:00	0
01:56:00	0
01:58:00	0
02:00:00	0
02:02:00	0
02:04:00	0
02:06:00	3
02:08:00	0
02:10:00	0
02:12:00	0
02:14:00	0
02:16:00	86
02:18:00	0
02:20:00	0
02:22:00	0
02:24:00	0
02:26:00	0
02:28:00	0
02:30:00	0
02:32:00	0
02:34:00	0
02:36:00	36
02:38:00	0
02:40:00	0
02:42:00	0
02:44:00	22
02:46:00	0
02:48:00	151
02:50:00	0
02:52:00	0
02:54:00	0
02:56:00	9
02:58:00	572
03:00:00	105
03:02:00	168
03:04:00	0
03:06:00	40
03:08:00	488
03:10:00	20
03:12:00	9
03:14:00	0
03:16:00	0
03:18:00	135
03:20:00	23
03:22:00	0
03:24:00	6
03:26:00	0
03:28:00	0
03:30:00	0
03:32:00	0
03:34:00	3
03:36:00	0
03:38:00	0
03:40:00	0
03:42:00	0
03:44:00	0
03:46:00	0
03:48:00	0
03:50:00	3
03:52:00	0
03:54:00	12
03:56:00	0
03:58:00	0
04:00:00	0
04:02:00	109
04:04:00	0
04:06:00	0
04:08:00	0
04:10:00	0
04:12:00	0
04:14:00	0
04:16:00	0
04:18:00	0
04:20:00	7
04:22:00	0
04:24:00	0
04:26:00	0
04:28:00	0
04:30:00	20
04:32:00	0
04:34:00	0
04:36:00	0
04:38:00	3
04:40:00	0
04:42:00	0
04:44:00	0
04:46:00	3
04:48:00	0
04:50:00	101
04:52:00	0
04:54:00	0
04:56:00	0
04:58:00	0
05:00:00	0
05:02:00	0
05:04:00	0
05:06:00	0
05:08:00	127
05:10:00	0
05:12:00	3
05:14:00	0
05:16:00	6
05:18:00	0
05:20:00	40
05:22:00	27
05:24:00	75
05:26:00	14
05:28:00	0
05:30:00	0
05:32:00	0
05:34:00	12
05:36:00	0
05:38:00	0
05:40:00	0
05:42:00	207
05:44:00	75
05:46:00	0
05:48:00	52
05:50:00	180
05:52:00	66
05:54:00	101
05:56:00	75
05:58:00	0
06:00:00	0
18:00:00	0
18:02:00	0
18:04:00	3
18:06:00	0
18:08:00	0
18:10:00	0
18:12:00	0
18:14:00	0
18:16:00	4
18:18:00	0
18:20:00	0
18:22:00	0
18:24:00	0
18:26:00	0
18:28:00	0
18:30:00	0
18:32:00	12
18:34:00	0
18:36:00	0
18:38:00	0
18:40:00	16
18:42:00	3
18:44:00	0
18:46:00	10
18:48:00	0
18:50:00	0
18:52:00	0
18:54:00	0
18:56:00	0
18:58:00	0
19:00:00	0
19:02:00	0
19:04:00	0
19:06:00	0
19:08:00	0
19:10:00	0
19:12:00	0
19:14:00	9
19:16:00	0
19:18:00	0
19:20:00	0
19:22:00	0
19:24:00	3
19:26:00	0
19:28:00	19
19:30:00	0
19:32:00	3
19:34:00	0
19:36:00	9
19:38:00	0
19:40:00	0
19:42:00	9
19:44:00	4
19:46:00	0
19:48:00	0
19:50:00	0
19:52:00	0
19:54:00	13
19:56:00	4
19:58:00	0
20:00:00	0
20:02:00	0
20:04:00	0
20:06:00	0
20:08:00	3
20:10:00	0
20:12:00	0
20:14:00	0
20:16:00	0
20:18:00	0
20:20:00	0
20:22:00	7
20:24:00	0
20:26:00	0
20:28:00	0
20:30:00	0
20:32:00	0
20:34:00	17
20:36:00	0
20:38:00	0
20:40:00	114
20:42:00	0
20:44:00	0
20:46:00	0
20:48:00	0
20:50:00	9
20:52:00	22
20:54:00	0
20:56:00	0
20:58:00	0
21:00:00	0
21:02:00	0
21:04:00	0
21:06:00	12
21:08:00	0
21:10:00	0
21:12:00	329
21:14:00	135
21:16:00	3
21:18:00	9
21:20:00	0
21:22:00	114
21:24:00	229
21:26:00	867
21:28:00	1306
21:30:00	1227
21:32:00	503
21:34:00	83
21:36:00	0
21:38:00	7
21:40:00	0
21:42:00	140
21:44:00	0
21:46:00	0
21:48:00	0
21:50:00	0
21:52:00	0
21:54:00	0
21:56:00	0
21:58:00	0
22:00:00	0
22:02:00	0
22:04:00	0
22:06:00	0
22:08:00	0
22:10:00	0
22:12:00	3
22:14:00	0
22:16:00	0
22:18:00	163
22:20:00	140
22:22:00	13
22:24:00	29
22:26:00	7
22:28:00	45
22:30:00	109
22:32:00	0
22:34:00	37
22:36:00	1266
22:38:00	954
22:40:00	329
22:42:00	163
22:44:00	96
22:46:00	140
22:48:00	24
22:50:00	9
22:52:00	0
22:54:00	0
22:56:00	0
22:58:00	0
23:00:00	0
23:02:00	0
23:04:00	0
23:06:00	0
23:08:00	0
23:10:00	0
23:12:00	0
23:14:00	0
23:16:00	0
23:18:00	0
23:20:00	0
23:22:00	13
23:24:00	23
23:26:00	0
23:28:00	0
23:30:00	0
23:32:00	0
23:34:00	0
23:36:00	0
23:38:00	10
23:40:00	16
23:42:00	0
23:44:00	0
23:46:00	3
23:48:00	12
23:50:00	3
23:52:00	0
23:54:00	0
23:56:00	12
23:58:00	9
00:00:00	0
00:02:00	0
00:04:00	0
00:06:00	0
00:08:00	0
00:10:00	0
00:12:00	12
00:14:00	0
00:16:00	0
00:18:00	0
00:20:00	0
00:22:00	7
00:24:00	0
00:26:00	3
00:28:00	0
00:30:00	0
00:32:00	0
00:34:00	0
[truncated: 5,205 more rows]

## Sheet: 13-080_Gorgeous
Time	Activity
18:00:00	413
18:02:00	0
18:04:00	44
18:06:00	42
18:08:00	0
18:10:00	0
18:12:00	0
18:14:00	0
18:16:00	0
18:18:00	0
18:20:00	0
18:22:00	0
18:24:00	0
18:26:00	0
18:28:00	0
18:30:00	0
18:32:00	0
18:34:00	0
18:36:00	0
18:38:00	0
18:40:00	0
18:42:00	0
18:44:00	0
18:46:00	5
18:48:00	15
18:50:00	0
18:52:00	0
18:54:00	0
18:56:00	0
18:58:00	0
19:00:00	0
19:02:00	0
19:04:00	0
19:06:00	0
19:08:00	0
19:10:00	0
19:12:00	0
19:14:00	0
19:16:00	0
19:18:00	3
19:20:00	71
19:22:00	0
19:24:00	0
19:26:00	0
19:28:00	0
19:30:00	0
19:32:00	0
19:34:00	0
19:36:00	0
19:38:00	0
19:40:00	0
19:42:00	0
19:44:00	0
19:46:00	0
19:48:00	0
19:50:00	3
19:52:00	0
19:54:00	0
19:56:00	0
19:58:00	0
20:00:00	0
20:02:00	0
20:04:00	0
20:06:00	0
20:08:00	52
20:10:00	37
20:12:00	0
20:14:00	0
20:16:00	0
20:18:00	374
20:20:00	692
20:22:00	17
20:24:00	204
20:26:00	589
20:28:00	502
20:30:00	276
20:32:00	268
20:34:00	0
20:36:00	0
20:38:00	148
20:40:00	0
20:42:00	386
20:44:00	158
20:46:00	0
20:48:00	0
20:50:00	0
20:52:00	0
20:54:00	0
20:56:00	0
20:58:00	0
21:00:00	0
21:02:00	0
21:04:00	0
21:06:00	77
21:08:00	440
21:10:00	10
21:12:00	0
21:14:00	0
21:16:00	0
21:18:00	88
21:20:00	296
21:22:00	1081
21:24:00	485
21:26:00	536
21:28:00	42
21:30:00	0
21:32:00	413
21:34:00	670
21:36:00	519
21:38:00	485
21:40:00	350
21:42:00	243
21:44:00	374
21:46:00	0
21:48:00	0
21:50:00	0
21:52:00	0
21:54:00	0
21:56:00	35
21:58:00	27
22:00:00	0
22:02:00	0
22:04:00	0
22:06:00	0
22:08:00	0
22:10:00	0
22:12:00	0
22:14:00	0
22:16:00	0
22:18:00	0
22:20:00	0
22:22:00	0
22:24:00	0
22:26:00	12
22:28:00	0
22:30:00	0
22:32:00	0
22:34:00	0
22:36:00	0
22:38:00	0
22:40:00	0
22:42:00	0
22:44:00	0
22:46:00	8
22:48:00	0
22:50:00	177
22:52:00	0
22:54:00	0
22:56:00	0
22:58:00	27
23:00:00	0
23:02:00	0
23:04:00	0
23:06:00	0
23:08:00	0
23:10:00	0
23:12:00	0
23:14:00	0
23:16:00	0
23:18:00	0
23:20:00	0
23:22:00	0
23:24:00	0
23:26:00	0
23:28:00	0
23:30:00	0
23:32:00	32
23:34:00	10
23:36:00	0
23:38:00	37
23:40:00	44
23:42:00	0
23:44:00	0
23:46:00	0
23:48:00	0
23:50:00	0
23:52:00	0
23:54:00	0
23:56:00	0
23:58:00	0
00:00:00	0
00:02:00	0
00:04:00	0
00:06:00	0
00:08:00	17
00:10:00	0
00:12:00	0
00:14:00	0
00:16:00	0
00:18:00	0
00:20:00	0
00:22:00	0
00:24:00	0
00:26:00	0
00:28:00	0
00:30:00	177
00:32:00	64
00:34:00	0
00:36:00	0
00:38:00	0
00:40:00	0
00:42:00	0
00:44:00	0
00:46:00	0
00:48:00	0
00:50:00	0
00:52:00	0
00:54:00	0
00:56:00	0
00:58:00	44
01:00:00	0
01:02:00	0
01:04:00	0
01:06:00	0
01:08:00	0
01:10:00	0
01:12:00	0
01:14:00	0
01:16:00	0
01:18:00	24
01:20:00	118
01:22:00	0
01:24:00	52
01:26:00	0
01:28:00	0
01:30:00	0
01:32:00	0
01:34:00	0
01:36:00	0
01:38:00	0
01:40:00	0
01:42:00	0
01:44:00	0
01:46:00	0
01:48:00	0
01:50:00	0
01:52:00	0
01:54:00	0
01:56:00	0
01:58:00	0
02:00:00	0
02:02:00	0
02:04:00	0
02:06:00	22
02:08:00	0
02:10:00	0
02:12:00	0
02:14:00	0
02:16:00	0
02:18:00	0
02:20:00	0
02:22:00	8
02:24:00	0
02:26:00	0
02:28:00	0
02:30:00	77
02:32:00	0
02:34:00	0
02:36:00	0
02:38:00	0
02:40:00	0
02:42:00	0
02:44:00	0
02:46:00	0
02:48:00	0
02:50:00	113
02:52:00	0
02:54:00	0
02:56:00	0
02:58:00	0
03:00:00	0
03:02:00	0
03:04:00	0
03:06:00	0
03:08:00	0
03:10:00	0
03:12:00	0
03:14:00	0
03:16:00	0
03:18:00	0
03:20:00	0
03:22:00	0
03:24:00	0
03:26:00	0
03:28:00	552
03:30:00	0
03:32:00	0
03:34:00	0
03:36:00	0
03:38:00	0
03:40:00	118
03:42:00	20
03:44:00	0
03:46:00	0
03:48:00	0
03:50:00	0
03:52:00	0
03:54:00	0
03:56:00	0
03:58:00	0
04:00:00	0
04:02:00	0
04:04:00	0
04:06:00	0
04:08:00	0
04:10:00	0
04:12:00	3
04:14:00	0
04:16:00	0
04:18:00	0
04:20:00	0
04:22:00	0
04:24:00	0
04:26:00	0
04:28:00	0
04:30:00	108
04:32:00	133
04:34:00	0
04:36:00	0
04:38:00	0
04:40:00	0
04:42:00	61
04:44:00	3
04:46:00	0
04:48:00	0
04:50:00	0
04:52:00	0
04:54:00	0
04:56:00	0
04:58:00	0
05:00:00	5
05:02:00	0
05:04:00	0
05:06:00	0
05:08:00	204
05:10:00	8
05:12:00	19
05:14:00	362
05:16:00	226
05:18:00	84
05:20:00	40
05:22:00	226
05:24:00	0
05:26:00	0
05:28:00	0
05:30:00	0
05:32:00	45
05:34:00	3
05:36:00	413
05:38:00	0
05:40:00	0
05:42:00	0
05:44:00	0
05:46:00	0
05:48:00	0
05:50:00	0
05:52:00	0
05:54:00	0
05:56:00	3
05:58:00	0
06:00:00	0
06:02:00	0
06:04:00	8
06:06:00	0
06:08:00	0
06:10:00	0
06:12:00	0
06:14:00	0
06:16:00	0
06:18:00	0
06:20:00	0
06:22:00	0
06:24:00	0
06:26:00	0
06:28:00	0
06:30:00	0
06:32:00	0
06:34:00	29
06:36:00	0
06:38:00	0
06:40:00	0
06:42:00	0
06:44:00	0
06:46:00	0
06:48:00	0
06:50:00	57
06:52:00	0
06:54:00	350
06:56:00	10
06:58:00	307
07:00:00	670
07:02:00	426
07:04:00	276
07:06:00	317
07:08:00	197
07:10:00	426
07:12:00	286
07:14:00	81
07:16:00	153
07:18:00	77
07:20:00	226
07:22:00	204
07:24:00	259
07:26:00	204
07:28:00	123
07:30:00	251
07:32:00	362
07:34:00	552
07:36:00	362
07:38:00	714
07:40:00	204
07:42:00	211
07:44:00	45
07:46:00	42
07:48:00	440
07:50:00	3
07:52:00	0
07:54:00	0
07:56:00	0
07:58:00	0
08:00:00	0
08:02:00	0
08:04:00	0
08:06:00	0
08:08:00	0
08:10:00	0
08:12:00	3
08:14:00	0
08:16:00	0
08:18:00	0
08:20:00	0
08:22:00	0
08:24:00	0
08:26:00	0
08:28:00	8
08:30:00	0
08:32:00	0
08:34:00	0
08:36:00	0
08:38:00	0
08:40:00	0
08:42:00	0
08:44:00	0
08:46:00	0
08:48:00	35
08:50:00	3
08:52:00	0
08:54:00	0
08:56:00	0
08:58:00	0
09:00:00	0
09:02:00	0
09:04:00	317
09:06:00	8
09:08:00	362
09:10:00	138
09:12:00	40
09:14:00	5
09:16:00	57
09:18:00	276
09:20:00	307
09:22:00	519
09:24:00	519
09:26:00	628
09:28:00	0
09:30:00	0
09:32:00	0
09:34:00	0
09:36:00	118
09:38:00	170
09:40:00	71
09:42:00	211
09:44:00	0
09:46:00	0
09:48:00	13
09:50:00	0
09:52:00	0
09:54:00	0
09:56:00	0
09:58:00	0
10:00:00	0
10:02:00	0
10:04:00	0
10:06:00	0
10:08:00	0
10:10:00	91
10:12:00	30
10:14:00	0
10:16:00	0
10:18:00	20
10:20:00	0
10:22:00	0
10:24:00	0
10:26:00	0
10:28:00	5
10:30:00	0
10:32:00	49
10:34:00	7
10:36:00	81
10:38:00	177
10:40:00	0
10:42:00	0
10:44:00	0
10:46:00	0
10:48:00	0
10:50:00	0
10:52:00	13
10:54:00	0
10:56:00	0
10:58:00	0
11:00:00	0
11:02:00	0
11:04:00	0
11:06:00	0
11:08:00	0
11:10:00	0
11:12:00	3
11:14:00	3
11:16:00	20
11:18:00	0
11:20:00	0
11:22:00	0
11:24:00	0
11:26:00	10
11:28:00	0
11:30:00	0
11:32:00	0
11:34:00	3
11:36:00	0
11:38:00	57
11:40:00	0
11:42:00	0
11:44:00	45
11:46:00	30
11:48:00	0
11:50:00	3
11:52:00	0
11:54:00	0
11:56:00	0
11:58:00	0
12:00:00	0
12:02:00	0
12:04:00	0
12:06:00	0
12:08:00	0
12:10:00	0
12:12:00	0
12:14:00	0
12:16:00	0
12:18:00	0
12:20:00	0
12:22:00	8
12:24:00	0
12:26:00	0
12:28:00	0
12:30:00	0
12:32:00	0
12:34:00	8
12:36:00	17
12:38:00	0
12:40:00	0
12:42:00	0
12:44:00	94
12:46:00	0
12:48:00	0
12:50:00	0
12:52:00	0
12:54:00	0
12:56:00	0
12:58:00	0
13:00:00	0
13:02:00	0
13:04:00	0
13:06:00	0
13:08:00	0
13:10:00	0
13:12:00	0
13:14:00	0
13:16:00	0
13:18:00	0
13:20:00	0
13:22:00	0
13:24:00	0
13:26:00	0
13:28:00	0
13:30:00	0
13:32:00	0
13:34:00	0
13:36:00	0
13:38:00	0
13:40:00	714
13:42:00	74
13:44:00	399
13:46:00	0
13:48:00	7
13:50:00	0
13:52:00	0
13:54:00	0
13:56:00	45
13:58:00	158
14:00:00	268
14:02:00	29
14:04:00	0
14:06:00	608
14:08:00	386
14:10:00	138
14:12:00	108
14:14:00	3
14:16:00	0
14:18:00	24
14:20:00	84
14:22:00	0
14:24:00	0
14:26:00	399
14:28:00	296
14:30:00	1016
14:32:00	470
14:34:00	552
14:36:00	519
14:38:00	243
14:40:00	226
14:42:00	0
14:44:00	0
14:46:00	0
14:48:00	0
14:50:00	0
14:52:00	0
14:54:00	0
14:56:00	0
14:58:00	0
15:00:00	8
15:02:00	0
15:04:00	0
15:06:00	88
15:08:00	177
15:10:00	317
15:12:00	108
15:14:00	44
15:16:00	54
15:18:00	0
15:20:00	339
15:22:00	27
15:24:00	5
15:26:00	628
15:28:00	118
15:30:00	327
15:32:00	413
15:34:00	1228
15:36:00	628
15:38:00	286
15:40:00	204
15:42:00	84
15:44:00	153
15:46:00	77
15:48:00	327
15:50:00	386
15:52:00	177
15:54:00	307
15:56:00	259
15:58:00	81
16:00:00	81
16:02:00	234
16:04:00	552
16:06:00	0
16:08:00	0
16:10:00	29
16:12:00	20
16:14:00	0
16:16:00	0
16:18:00	0
16:20:00	0
16:22:00	0
16:24:00	0
16:26:00	0
16:28:00	0
16:30:00	0
16:32:00	0
16:34:00	0
16:36:00	0
16:38:00	286
16:40:00	27
16:42:00	307
16:44:00	0
16:46:00	0
16:48:00	0
16:50:00	0
16:52:00	0
16:54:00	0
16:56:00	0
16:58:00	0
17:00:00	0
17:02:00	61
17:04:00	362
17:06:00	259
17:08:00	64
17:10:00	327
17:12:00	35
17:14:00	317
17:16:00	217
17:18:00	128
17:20:00	0
17:22:00	0
17:24:00	217
17:26:00	536
17:28:00	426
17:30:00	894
17:32:00	923
17:34:00	761
17:36:00	1267
17:38:00	648
17:40:00	184
17:42:00	426
17:44:00	470
17:46:00	362
17:48:00	47
17:50:00	98
17:52:00	20
17:54:00	44
17:56:00	54
17:58:00	0
18:00:00	0
18:02:00	0
18:04:00	0
18:06:00	0
18:08:00	0
18:10:00	0
18:12:00	0
18:14:00	0
18:16:00	0
18:18:00	0
18:20:00	0
18:22:00	0
18:24:00	0
18:26:00	3
18:28:00	12
18:30:00	0
18:32:00	296
18:34:00	327
18:36:00	177
18:38:00	42
18:40:00	0
18:42:00	0
18:44:00	0
18:46:00	0
18:48:00	0
18:50:00	10
18:52:00	0
18:54:00	3
18:56:00	0
18:58:00	0
19:00:00	0
19:02:00	0
19:04:00	0
19:06:00	0
19:08:00	0
19:10:00	0
19:12:00	0
19:14:00	0
19:16:00	44
19:18:00	0
19:20:00	8
19:22:00	0
19:24:00	0
19:26:00	51
19:28:00	286
19:30:00	3
19:32:00	0
19:34:00	0
19:36:00	0
19:38:00	0
19:40:00	0
19:42:00	0
19:44:00	0
19:46:00	0
19:48:00	0
19:50:00	0
19:52:00	7
19:54:00	0
19:56:00	0
19:58:00	0
20:00:00	0
20:02:00	0
20:04:00	0
20:06:00	0
20:08:00	0
20:10:00	0
20:12:00	0
20:14:00	0
20:16:00	0
20:18:00	0
20:20:00	0
20:22:00	0
20:24:00	5
20:26:00	0
20:28:00	0
20:30:00	0
20:32:00	0
20:34:00	0
20:36:00	0
20:38:00	0
20:40:00	0
20:42:00	0
20:44:00	0
20:46:00	3
20:48:00	7
20:50:00	45
20:52:00	502
20:54:00	19
20:56:00	71
20:58:00	51
21:00:00	0
21:02:00	20
21:04:00	0
21:06:00	0
21:08:00	0
21:10:00	0
21:12:00	0
21:14:00	0
21:16:00	0
21:18:00	0
21:20:00	0
21:22:00	8
21:24:00	0
21:26:00	0
21:28:00	3
21:30:00	3
21:32:00	7
21:34:00	0
21:36:00	0
21:38:00	0
21:40:00	0
21:42:00	0
21:44:00	7
21:46:00	0
21:48:00	0
21:50:00	0
21:52:00	7
21:54:00	0
21:56:00	19
21:58:00	19
22:00:00	0
22:02:00	0
22:04:00	0
22:06:00	0
22:08:00	0
22:10:00	0
22:12:00	3
22:14:00	0
22:16:00	0
22:18:00	0
22:20:00	0
22:22:00	0
22:24:00	0
22:26:00	0
22:28:00	0
22:30:00	10
22:32:00	45
22:34:00	0
22:36:00	0
22:38:00	0
22:40:00	0
22:42:00	0
22:44:00	440
22:46:00	362
22:48:00	20
22:50:00	32
22:52:00	3
22:54:00	10
22:56:00	0
22:58:00	0
23:00:00	0
23:02:00	0
23:04:00	0
23:06:00	0
23:08:00	0
23:10:00	25
23:12:00	0
23:14:00	0
23:16:00	3
23:18:00	0
23:20:00	0
23:22:00	0
23:24:00	0
23:26:00	0
23:28:00	0
23:30:00	0
23:32:00	0
23:34:00	0
23:36:00	0
23:38:00	0
23:40:00	0
23:42:00	0
23:44:00	5
23:46:00	0
23:48:00	0
23:50:00	0
23:52:00	0
23:54:00	0
23:56:00	0
23:58:00	0
00:00:00	0
00:02:00	0
00:04:00	113
00:06:00	0
00:08:00	0
00:10:00	0
00:12:00	0
00:14:00	0
00:16:00	0
00:18:00	0
00:20:00	0
00:22:00	0
00:24:00	0
00:26:00	0
00:28:00	0
00:30:00	0
00:32:00	12
00:34:00	108
00:36:00	37
00:38:00	0
00:40:00	0
00:42:00	0
00:44:00	0
00:46:00	118
00:48:00	268
00:50:00	35
00:52:00	0
00:54:00	3
00:56:00	0
00:58:00	0
01:00:00	0
01:02:00	19
01:04:00	0
01:06:00	0
01:08:00	0
01:10:00	0
01:12:00	0
01:14:00	0
01:16:00	3
01:18:00	0
01:20:00	0
01:22:00	0
01:24:00	0
01:26:00	0
01:28:00	0
01:30:00	0
01:32:00	0
01:34:00	20
01:36:00	10
01:38:00	0
01:40:00	0
01:42:00	0
01:44:00	0
01:46:00	0
01:48:00	0
01:50:00	0
01:52:00	0
01:54:00	0
01:56:00	0
01:58:00	0
02:00:00	0
02:02:00	0
02:04:00	0
02:06:00	0
02:08:00	12
02:10:00	0
02:12:00	0
02:14:00	0
02:16:00	0
02:18:00	0
02:20:00	0
02:22:00	0
02:24:00	0
02:26:00	0
02:28:00	0
02:30:00	0
02:32:00	0
02:34:00	0
02:36:00	0
02:38:00	0
02:40:00	0
02:42:00	0
02:44:00	0
02:46:00	8
02:48:00	3
02:50:00	0
02:52:00	10
02:54:00	8
02:56:00	0
02:58:00	0
03:00:00	0
03:02:00	0
03:04:00	0
03:06:00	0
03:08:00	0
03:10:00	0
03:12:00	0
03:14:00	19
03:16:00	8
03:18:00	0
03:20:00	0
03:22:00	0
03:24:00	0
03:26:00	0
03:28:00	0
03:30:00	0
03:32:00	0
03:34:00	0
03:36:00	0
03:38:00	0
03:40:00	0
03:42:00	8
03:44:00	0
03:46:00	51
03:48:00	339
03:50:00	0
03:52:00	0
03:54:00	0
03:56:00	0
03:58:00	0
04:00:00	0
04:02:00	0
04:04:00	91
04:06:00	0
04:08:00	0
04:10:00	0
04:12:00	0
04:14:00	0
04:16:00	0
04:18:00	0
04:20:00	0
04:22:00	204
04:24:00	552
04:26:00	88
04:28:00	455
04:30:00	108
04:32:00	27
04:34:00	54
04:36:00	0
04:38:00	30
04:40:00	0
04:42:00	0
04:44:00	0
04:46:00	0
04:48:00	0
04:50:00	0
04:52:00	0
04:54:00	0
04:56:00	0
04:58:00	0
05:00:00	0
05:02:00	0
05:04:00	0
05:06:00	0
05:08:00	0
05:10:00	0
05:12:00	0
05:14:00	0
05:16:00	0
05:18:00	0
05:20:00	0
05:22:00	0
05:24:00	0
05:26:00	0
05:28:00	0
05:30:00	0
05:32:00	0
05:34:00	3
05:36:00	15
05:38:00	0
05:40:00	0
05:42:00	35
05:44:00	15
05:46:00	0
05:48:00	7
05:50:00	0
05:52:00	12
05:54:00	3
05:56:00	0
05:58:00	0
06:00:00	0
06:02:00	0
06:04:00	0
06:06:00	0
06:08:00	0
06:10:00	0
06:12:00	0
06:14:00	0
06:16:00	0
06:18:00	0
06:20:00	8
06:22:00	0
06:24:00	3
06:26:00	44
06:28:00	0
06:30:00	0
06:32:00	0
06:34:00	0
06:36:00	0
06:38:00	0
06:40:00	3
06:42:00	0
06:44:00	0
06:46:00	0
06:48:00	32
06:50:00	10
06:52:00	0
06:54:00	0
06:56:00	0
06:58:00	0
07:00:00	0
07:02:00	0
07:04:00	0
07:06:00	0
07:08:00	0
07:10:00	0
07:12:00	13
07:14:00	339
07:16:00	17
07:18:00	374
07:20:00	0
07:22:00	61
07:24:00	143
07:26:00	204
07:28:00	812
07:30:00	692
07:32:00	839
07:34:00	440
07:36:00	243
07:38:00	123
07:40:00	158
07:42:00	276
07:44:00	211
07:46:00	190
07:48:00	362
07:50:00	91
07:52:00	204
07:54:00	113
07:56:00	153
07:58:00	251
08:00:00	138
08:02:00	259
08:04:00	399
08:06:00	350
08:08:00	148
08:10:00	153
08:12:00	259
08:14:00	211
08:16:00	455
08:18:00	296
08:20:00	61
08:22:00	0
08:24:00	0
08:26:00	0
08:28:00	0
08:30:00	0
08:32:00	0
08:34:00	0
08:36:00	276
08:38:00	327
08:40:00	64
08:42:00	123
08:44:00	113
08:46:00	571
08:48:00	226
08:50:00	519
08:52:00	440
08:54:00	0
08:56:00	0
08:58:00	0
09:00:00	350
09:02:00	10
09:04:00	15
09:06:00	0
09:08:00	0
09:10:00	0
09:12:00	0
09:14:00	0
09:16:00	17
09:18:00	0
09:20:00	0
09:22:00	0
09:24:00	0
09:26:00	0
09:28:00	0
09:30:00	0
09:32:00	0
09:34:00	47
09:36:00	648
09:38:00	158
09:40:00	118
09:42:00	128
09:44:00	91
09:46:00	88
09:48:00	259
09:50:00	217
09:52:00	10
09:54:00	12
09:56:00	0
09:58:00	51
10:00:00	226
10:02:00	170
10:04:00	13
10:06:00	163
10:08:00	0
10:10:00	0
10:12:00	0
10:14:00	0
10:16:00	0
10:18:00	0
10:20:00	0
10:22:00	0
10:24:00	0
10:26:00	0
10:28:00	0
10:30:00	0
10:32:00	0
10:34:00	0
10:36:00	24
10:38:00	0
10:40:00	0
10:42:00	0
10:44:00	0
10:46:00	0
10:48:00	57
10:50:00	0
10:52:00	0
10:54:00	0
10:56:00	0
10:58:00	0
11:00:00	0
11:02:00	0
11:04:00	0
11:06:00	0
11:08:00	3
11:10:00	0
11:12:00	0
11:14:00	0
11:16:00	0
11:18:00	0
11:20:00	0
11:22:00	0
11:24:00	0
11:26:00	64
11:28:00	0
11:30:00	0
11:32:00	0
11:34:00	0
11:36:00	0
11:38:00	0
11:40:00	0
11:42:00	0
11:44:00	0
11:46:00	0
11:48:00	0
11:50:00	0
11:52:00	0
11:54:00	0
11:56:00	0
11:58:00	3
12:00:00	0
12:02:00	0
12:04:00	3
12:06:00	0
12:08:00	0
12:10:00	0
12:12:00	0
12:14:00	0
12:16:00	0
12:18:00	37
12:20:00	128
12:22:00	455
12:24:00	276
12:26:00	307
12:28:00	317
12:30:00	648
12:32:00	17
12:34:00	0
12:36:00	0
12:38:00	44
12:40:00	0
12:42:00	0
12:44:00	0
12:46:00	0
12:48:00	0
12:50:00	0
12:52:00	0
12:54:00	0
12:56:00	19
12:58:00	0
13:00:00	0
13:02:00	0
13:04:00	0
13:06:00	0
13:08:00	0
13:10:00	0
13:12:00	0
13:14:00	22
13:16:00	0
13:18:00	0
13:20:00	0
13:22:00	226
13:24:00	226
13:26:00	399
13:28:00	104
13:30:00	234
13:32:00	94
13:34:00	470
13:36:00	153
13:38:00	440
13:40:00	190
13:42:00	536
13:44:00	3
13:46:00	0
13:48:00	0
13:50:00	5
13:52:00	0
13:54:00	0
13:56:00	0
13:58:00	0
14:00:00	0
14:02:00	0
14:04:00	0
14:06:00	0
14:08:00	0
14:10:00	0
14:12:00	0
14:14:00	0
14:16:00	0
14:18:00	0
14:20:00	0
14:22:00	0
14:24:00	0
14:26:00	0
14:28:00	0
14:30:00	0
14:32:00	0
14:34:00	0
14:36:00	455
14:38:00	0
14:40:00	0
14:42:00	0
14:44:00	0
14:46:00	0
14:48:00	0
14:50:00	0
14:52:00	0
14:54:00	0
14:56:00	0
14:58:00	692
15:00:00	20
15:02:00	0
15:04:00	0
15:06:00	0
15:08:00	0
15:10:00	0
15:12:00	0
15:14:00	0
15:16:00	0
15:18:00	0
15:20:00	5
15:22:00	3
15:24:00	13
15:26:00	0
15:28:00	0
15:30:00	0
15:32:00	0
15:34:00	0
15:36:00	0
15:38:00	0
15:40:00	0
15:42:00	0
15:44:00	0
15:46:00	0
15:48:00	0
15:50:00	0
15:52:00	0
15:54:00	0
15:56:00	0
15:58:00	0
16:00:00	12
16:02:00	5
16:04:00	10
16:06:00	3
16:08:00	29
16:10:00	0
16:12:00	0
16:14:00	0
16:16:00	0
16:18:00	0
16:20:00	0
16:22:00	0
16:24:00	0
16:26:00	0
16:28:00	0
16:30:00	0
16:32:00	29
16:34:00	0
16:36:00	0
16:38:00	3
16:40:00	0
16:42:00	0
16:44:00	0
16:46:00	0
16:48:00	3
16:50:00	91
16:52:00	0
16:54:00	0
16:56:00	0
16:58:00	0
17:00:00	0
17:02:00	0
17:04:00	0
17:06:00	0
17:08:00	0
17:10:00	0
17:12:00	0
17:14:00	0
17:16:00	0
17:18:00	32
17:20:00	190
17:22:00	44
17:24:00	0
17:26:00	3
17:28:00	0
17:30:00	0
17:32:00	0
17:34:00	0
17:36:00	0
17:38:00	0
17:40:00	0
17:42:00	0
17:44:00	3
17:46:00	0
17:48:00	0
17:50:00	0
17:52:00	0
17:54:00	0
17:56:00	0
17:58:00	0
18:00:00	0
18:02:00	24
18:04:00	0
18:06:00	0
18:08:00	0
18:10:00	19
18:12:00	984
18:14:00	628
18:16:00	714
18:18:00	158
18:20:00	123
18:22:00	350
18:24:00	440
18:26:00	286
18:28:00	426
18:30:00	61
18:32:00	0
18:34:00	0
18:36:00	0
18:38:00	276
18:40:00	10
18:42:00	440
18:44:00	761
18:46:00	84
18:48:00	0
18:50:00	0
18:52:00	259
18:54:00	32
18:56:00	57
18:58:00	0
19:00:00	0
19:02:00	0
19:04:00	0
19:06:00	0
19:08:00	3
19:10:00	0
19:12:00	0
19:14:00	0
19:16:00	0
19:18:00	0
19:20:00	0
19:22:00	0
19:24:00	15
19:26:00	0
19:28:00	0
19:30:00	0
19:32:00	628
19:34:00	628
19:36:00	217
19:38:00	67
19:40:00	552
19:42:00	8
19:44:00	0
19:46:00	0
19:48:00	0
19:50:00	0
19:52:00	0
19:54:00	0
19:56:00	17
19:58:00	0
20:00:00	0
20:02:00	296
20:04:00	81
20:06:00	259
20:08:00	184
20:10:00	374
20:12:00	362
20:14:00	536
20:16:00	27
20:18:00	670
20:20:00	204
20:22:00	276
20:24:00	15
20:26:00	0
20:28:00	113
20:30:00	552
20:32:00	0
20:34:00	113
20:36:00	628
20:38:00	386
20:40:00	15
20:42:00	0
20:44:00	0
20:46:00	133
20:48:00	12
20:50:00	0
20:52:00	0
20:54:00	0
20:56:00	0
20:58:00	0
21:00:00	0
21:02:00	5
21:04:00	0
21:06:00	0
21:08:00	0
21:10:00	3
21:12:00	0
21:14:00	0
21:16:00	0
21:18:00	24
21:20:00	0
21:22:00	0
21:24:00	0
21:26:00	0
21:28:00	0
21:30:00	0
21:32:00	0
21:34:00	0
21:36:00	0
21:38:00	0
21:40:00	0
21:42:00	0
21:44:00	15
21:46:00	0
21:48:00	0
21:50:00	0
21:52:00	49
21:54:00	0
21:56:00	0
21:58:00	374
22:00:00	234
22:02:00	74
22:04:00	13
22:06:00	0
22:08:00	22
22:10:00	0
22:12:00	0
22:14:00	0
22:16:00	0
22:18:00	0
22:20:00	0
22:22:00	163
22:24:00	0
22:26:00	0
22:28:00	0
22:30:00	0
22:32:00	0
22:34:00	0
22:36:00	0
22:38:00	0
22:40:00	0
22:42:00	0
22:44:00	0
22:46:00	0
22:48:00	0
22:50:00	12
22:52:00	0
22:54:00	0
22:56:00	0
22:58:00	0
23:00:00	0
23:02:00	0
23:04:00	0
23:06:00	0
23:08:00	0
23:10:00	0
23:12:00	0
23:14:00	211
23:16:00	0
23:18:00	0
23:20:00	148
23:22:00	440
23:24:00	628
23:26:00	0
23:28:00	37
23:30:00	0
23:32:00	362
23:34:00	211
23:36:00	163
23:38:00	91
23:40:00	8
23:42:00	350
23:44:00	787
23:46:00	19
23:48:00	113
23:50:00	3
23:52:00	327
23:54:00	440
23:56:00	0
23:58:00	20
00:00:00	10
00:02:00	49
00:04:00	204
00:06:00	787
00:08:00	485
00:10:00	714
00:12:00	714
00:14:00	307
00:16:00	670
00:18:00	184
00:20:00	362
00:22:00	628
00:24:00	217
00:26:00	12
00:28:00	0
00:30:00	0
00:32:00	0
00:34:00	0
00:36:00	0
00:38:00	0
00:40:00	0
00:42:00	0
00:44:00	0
00:46:00	0
00:48:00	0
00:50:00	0
00:52:00	0
00:54:00	5
00:56:00	0
00:58:00	0
01:00:00	0
01:02:00	0
01:04:00	0
01:06:00	0
01:08:00	0
01:10:00	0
01:12:00	0
01:14:00	0
01:16:00	37
01:18:00	3
01:20:00	0
01:22:00	22
01:24:00	0
01:26:00	0
01:28:00	0
01:30:00	0
01:32:00	0
01:34:00	0
01:36:00	0
01:38:00	0
01:40:00	0
01:42:00	0
01:44:00	0
01:46:00	98
01:48:00	0
01:50:00	0
01:52:00	0
01:54:00	67
01:56:00	0
01:58:00	0
02:00:00	0
02:02:00	84
02:04:00	0
02:06:00	0
02:08:00	0
02:10:00	0
02:12:00	118
02:14:00	5
02:16:00	0
02:18:00	0
02:20:00	0
02:22:00	143
02:24:00	113
02:26:00	362
02:28:00	128
02:30:00	350
02:32:00	197
02:34:00	27
02:36:00	77
02:38:00	0
02:40:00	0
02:42:00	226
02:44:00	211
02:46:00	0
02:48:00	0
02:50:00	22
02:52:00	0
02:54:00	13
02:56:00	0
02:58:00	0
03:00:00	0
03:02:00	0
03:04:00	0
03:06:00	0
03:08:00	3
03:10:00	0
03:12:00	0
03:14:00	0
03:16:00	0
03:18:00	0
03:20:00	0
03:22:00	0
03:24:00	0
03:26:00	5
03:28:00	0
03:30:00	0
03:32:00	0
03:34:00	0
03:36:00	0
03:38:00	0
03:40:00	0
03:42:00	0
03:44:00	0
03:46:00	0
03:48:00	234
03:50:00	0
03:52:00	54
03:54:00	0
03:56:00	0
03:58:00	0
04:00:00	0
04:02:00	0
04:04:00	0
04:06:00	0
04:08:00	0
04:10:00	0
04:12:00	0
04:14:00	0
04:16:00	0
04:18:00	8
04:20:00	10
04:22:00	243
04:24:00	307
04:26:00	0
04:28:00	0
04:30:00	17
04:32:00	34
04:34:00	0
04:36:00	0
04:38:00	0
04:40:00	0
04:42:00	0
04:44:00	0
04:46:00	0
04:48:00	0
04:50:00	0
04:52:00	0
04:54:00	0
04:56:00	0
04:58:00	0
05:00:00	0
05:02:00	0
05:04:00	0
05:06:00	0
05:08:00	0
05:10:00	0
05:12:00	0
05:14:00	0
05:16:00	0
05:18:00	0
05:20:00	0
05:22:00	29
05:24:00	0
05:26:00	0
05:28:00	0
05:30:00	0
05:32:00	5
05:34:00	57
05:36:00	0
05:38:00	0
05:40:00	0
05:42:00	0
05:44:00	0
05:46:00	0
05:48:00	0
05:50:00	0
05:52:00	0
05:54:00	0
05:56:00	0
05:58:00	0
06:00:00	0
18:00:00	0
18:02:00	0
18:04:00	0
18:06:00	12
18:08:00	0
18:10:00	0
18:12:00	0
18:14:00	0
18:16:00	3
18:18:00	0
18:20:00	0
18:22:00	3
18:24:00	0
18:26:00	0
18:28:00	5
18:30:00	0
18:32:00	0
18:34:00	17
18:36:00	0
18:38:00	0
18:40:00	0
18:42:00	0
18:44:00	0
18:46:00	0
18:48:00	30
18:50:00	0
18:52:00	0
18:54:00	0
18:56:00	0
18:58:00	0
19:00:00	3
19:02:00	0
19:04:00	0
19:06:00	0
19:08:00	0
19:10:00	0
19:12:00	0
19:14:00	0
19:16:00	0
19:18:00	0
19:20:00	0
19:22:00	0
19:24:00	0
19:26:00	0
19:28:00	0
19:30:00	123
19:32:00	84
19:34:00	0
19:36:00	0
19:38:00	5
19:40:00	0
19:42:00	5
19:44:00	0
19:46:00	0
19:48:00	0
19:50:00	0
19:52:00	13
19:54:00	0
19:56:00	0
19:58:00	0
20:00:00	0
20:02:00	0
20:04:00	0
20:06:00	0
20:08:00	0
20:10:00	0
20:12:00	0
20:14:00	0
20:16:00	0
20:18:00	0
20:20:00	0
20:22:00	0
20:24:00	0
20:26:00	0
20:28:00	0
20:30:00	3
20:32:00	0
20:34:00	0
20:36:00	0
20:38:00	0
20:40:00	0
20:42:00	0
20:44:00	3
20:46:00	190
20:48:00	64
20:50:00	12
20:52:00	0
20:54:00	19
20:56:00	0
20:58:00	0
21:00:00	0
21:02:00	0
21:04:00	0
21:06:00	0
21:08:00	0
21:10:00	0
21:12:00	0
21:14:00	0
21:16:00	0
21:18:00	0
21:20:00	0
21:22:00	0
21:24:00	0
21:26:00	0
21:28:00	0
21:30:00	0
21:32:00	0
21:34:00	0
21:36:00	0
21:38:00	0
21:40:00	0
21:42:00	0
21:44:00	0
21:46:00	0
21:48:00	0
21:50:00	0
21:52:00	0
21:54:00	0
21:56:00	0
21:58:00	0
22:00:00	0
22:02:00	0
22:04:00	0
22:06:00	3
22:08:00	91
22:10:00	648
22:12:00	133
22:14:00	276
22:16:00	317
22:18:00	0
22:20:00	0
22:22:00	0
22:24:00	184
22:26:00	0
22:28:00	0
22:30:00	0
22:32:00	0
22:34:00	0
22:36:00	0
22:38:00	3
22:40:00	0
22:42:00	0
22:44:00	0
22:46:00	0
22:48:00	0
22:50:00	10
22:52:00	0
22:54:00	0
22:56:00	0
22:58:00	10
23:00:00	0
23:02:00	0
23:04:00	71
23:06:00	0
23:08:00	44
23:10:00	54
23:12:00	0
23:14:00	0
23:16:00	8
23:18:00	0
23:20:00	0
23:22:00	0
23:24:00	37
23:26:00	0
23:28:00	0
23:30:00	0
23:32:00	839
23:34:00	440
23:36:00	399
23:38:00	286
23:40:00	113
23:42:00	0
23:44:00	0
23:46:00	787
23:48:00	296
23:50:00	608
23:52:00	8
23:54:00	0
23:56:00	536
23:58:00	923
00:00:00	787
00:02:00	1848
00:04:00	27
00:06:00	204
00:08:00	374
00:10:00	286
00:12:00	866
00:14:00	714
00:16:00	32
00:18:00	628
00:20:00	54
00:22:00	0
00:24:00	0
00:26:00	0
00:28:00	0
00:30:00	0
00:32:00	0
00:34:00	0
[truncated: 5,205 more rows]

## Sheet: 13-081_Justin
Time	Activity
18:00:00	23
18:02:00	0
18:04:00	0
18:06:00	0
18:08:00	0
18:10:00	0
18:12:00	0
18:14:00	0
18:16:00	0
18:18:00	0
18:20:00	0
18:22:00	0
18:24:00	6
18:26:00	0
18:28:00	0
18:30:00	0
18:32:00	0
18:34:00	0
18:36:00	0
18:38:00	0
18:40:00	17
18:42:00	0
18:44:00	0
18:46:00	0
18:48:00	0
18:50:00	0
18:52:00	0
18:54:00	0
18:56:00	0
18:58:00	0
19:00:00	0
19:02:00	0
19:04:00	0
19:06:00	0
19:08:00	0
19:10:00	0
19:12:00	0
19:14:00	0
19:16:00	0
19:18:00	0
19:20:00	0
19:22:00	0
19:24:00	0
19:26:00	0
19:28:00	0
19:30:00	0
19:32:00	0
19:34:00	0
19:36:00	0
19:38:00	0
19:40:00	197
19:42:00	0
19:44:00	18
19:46:00	0
19:48:00	0
19:50:00	0
19:52:00	0
19:54:00	0
19:56:00	0
19:58:00	0
20:00:00	0
20:02:00	0
20:04:00	0
20:06:00	0
20:08:00	0
20:10:00	0
20:12:00	0
20:14:00	6
20:16:00	3
20:18:00	30
20:20:00	0
20:22:00	0
20:24:00	0
20:26:00	0
20:28:00	0
20:30:00	3
20:32:00	0
20:34:00	0
20:36:00	6
20:38:00	0
20:40:00	0
20:42:00	12
20:44:00	0
20:46:00	0
20:48:00	0
20:50:00	8
20:52:00	52
20:54:00	49
20:56:00	18
20:58:00	34
21:00:00	0
21:02:00	0
21:04:00	0
21:06:00	0
21:08:00	32
21:10:00	0
21:12:00	5
21:14:00	0
21:16:00	0
21:18:00	0
21:20:00	76
21:22:00	197
21:24:00	197
21:26:00	296
21:28:00	439
21:30:00	373
21:32:00	759
21:34:00	517
21:36:00	154
21:38:00	14
21:40:00	328
21:42:00	120
21:44:00	94
21:46:00	0
21:48:00	0
21:50:00	0
21:52:00	0
21:54:00	20
21:56:00	30
21:58:00	0
22:00:00	0
22:02:00	0
22:04:00	0
22:06:00	130
22:08:00	197
22:10:00	32
22:12:00	0
22:14:00	14
22:16:00	0
22:18:00	0
22:20:00	0
22:22:00	37
22:24:00	0
22:26:00	0
22:28:00	0
22:30:00	0
22:32:00	17
22:34:00	0
22:36:00	0
22:38:00	0
22:40:00	0
22:42:00	0
22:44:00	0
22:46:00	0
22:48:00	0
22:50:00	29
22:52:00	27
22:54:00	0
22:56:00	0
22:58:00	0
23:00:00	0
23:02:00	0
23:04:00	0
23:06:00	0
23:08:00	0
23:10:00	0
23:12:00	0
23:14:00	0
23:16:00	0
23:18:00	0
23:20:00	8
23:22:00	3
23:24:00	0
23:26:00	0
23:28:00	0
23:30:00	0
23:32:00	3
23:34:00	14
23:36:00	0
23:38:00	0
23:40:00	0
23:42:00	0
23:44:00	0
23:46:00	0
23:48:00	0
23:50:00	0
23:52:00	0
23:54:00	0
23:56:00	3
23:58:00	15
00:00:00	15
00:02:00	0
00:04:00	0
00:06:00	0
00:08:00	0
00:10:00	0
00:12:00	0
00:14:00	0
00:16:00	0
00:18:00	0
00:20:00	0
00:22:00	20
00:24:00	0
00:26:00	0
00:28:00	0
00:30:00	0
00:32:00	0
00:34:00	0
00:36:00	0
00:38:00	0
00:40:00	0
00:42:00	0
00:44:00	0
00:46:00	11
00:48:00	0
00:50:00	0
00:52:00	0
00:54:00	107
00:56:00	0
00:58:00	0
01:00:00	0
01:02:00	0
01:04:00	6
01:06:00	0
01:08:00	0
01:10:00	0
01:12:00	0
01:14:00	0
01:16:00	0
01:18:00	0
01:20:00	14
01:22:00	0
01:24:00	0
01:26:00	0
01:28:00	0
01:30:00	0
01:32:00	0
01:34:00	0
01:36:00	82
01:38:00	0
01:40:00	0
01:42:00	0
01:44:00	0
01:46:00	0
01:48:00	0
01:50:00	0
01:52:00	6
01:54:00	0
01:56:00	0
01:58:00	6
02:00:00	0
02:02:00	0
02:04:00	0
02:06:00	0
02:08:00	0
02:10:00	0
02:12:00	361
02:14:00	160
02:16:00	3
02:18:00	0
02:20:00	0
02:22:00	0
02:24:00	0
02:26:00	0
02:28:00	0
02:30:00	70
02:32:00	0
02:34:00	0
02:36:00	0
02:38:00	0
02:40:00	0
02:42:00	0
02:44:00	0
02:46:00	0
02:48:00	0
02:50:00	0
02:52:00	0
02:54:00	0
02:56:00	0
02:58:00	0
03:00:00	0
03:02:00	0
03:04:00	3
03:06:00	0
03:08:00	0
03:10:00	0
03:12:00	11
03:14:00	143
03:16:00	116
03:18:00	0
03:20:00	29
03:22:00	17
03:24:00	0
03:26:00	44
03:28:00	568
03:30:00	148
03:32:00	139
03:34:00	250
03:36:00	306
03:38:00	3
03:40:00	58
03:42:00	0
03:44:00	0
03:46:00	0
03:48:00	0
03:50:00	0
03:52:00	0
03:54:00	130
03:56:00	0
03:58:00	0
04:00:00	0
04:02:00	0
04:04:00	0
04:06:00	0
04:08:00	0
04:10:00	0
04:12:00	0
04:14:00	0
04:16:00	0
04:18:00	0
04:20:00	0
04:22:00	0
04:24:00	3
04:26:00	12
04:28:00	52
04:30:00	120
04:32:00	0
04:34:00	0
04:36:00	0
04:38:00	29
04:40:00	454
04:42:00	219
04:44:00	0
04:46:00	0
04:48:00	0
04:50:00	0
04:52:00	0
04:54:00	0
04:56:00	0
04:58:00	11
05:00:00	0
05:02:00	0
05:04:00	0
05:06:00	0
05:08:00	8
05:10:00	24
05:12:00	178
05:14:00	0
05:16:00	0
05:18:00	0
05:20:00	0
05:22:00	0
05:24:00	134
05:26:00	34
05:28:00	0
05:30:00	0
05:32:00	0
05:34:00	6
05:36:00	46
05:38:00	79
05:40:00	0
05:42:00	0
05:44:00	0
05:46:00	0
05:48:00	0
05:50:00	0
05:52:00	0
05:54:00	0
05:56:00	8
05:58:00	0
06:00:00	3
06:02:00	12
06:04:00	0
06:06:00	18
06:08:00	27
06:10:00	0
06:12:00	0
06:14:00	91
06:16:00	55
06:18:00	0
06:20:00	0
06:22:00	0
06:24:00	0
06:26:00	0
06:28:00	15
06:30:00	0
06:32:00	0
06:34:00	0
06:36:00	0
06:38:00	0
06:40:00	5
06:42:00	0
06:44:00	0
06:46:00	0
06:48:00	3
06:50:00	0
06:52:00	398
06:54:00	862
06:56:00	550
06:58:00	1042
07:00:00	1341
07:02:00	454
07:04:00	398
07:06:00	242
07:08:00	227
07:10:00	94
07:12:00	0
07:14:00	212
07:16:00	178
07:18:00	286
07:20:00	242
07:22:00	469
07:24:00	0
07:26:00	9
07:28:00	3
07:30:00	0
07:32:00	0
07:34:00	0
07:36:00	178
07:38:00	317
07:40:00	0
07:42:00	154
07:44:00	328
07:46:00	268
07:48:00	0
07:50:00	0
07:52:00	0
07:54:00	0
07:56:00	120
07:58:00	328
08:00:00	268
08:02:00	0
08:04:00	0
08:06:00	21
08:08:00	0
08:10:00	0
08:12:00	52
08:14:00	0
08:16:00	0
08:18:00	0
08:20:00	0
08:22:00	0
08:24:00	0
08:26:00	0
08:28:00	0
08:30:00	0
08:32:00	0
08:34:00	12
08:36:00	0
08:38:00	0
08:40:00	0
08:42:00	0
08:44:00	0
08:46:00	0
08:48:00	0
08:50:00	9
08:52:00	0
08:54:00	0
08:56:00	0
08:58:00	0
09:00:00	0
09:02:00	0
09:04:00	0
09:06:00	0
09:08:00	12
09:10:00	0
09:12:00	0
09:14:00	0
09:16:00	0
09:18:00	0
09:20:00	0
09:22:00	0
09:24:00	0
09:26:00	0
09:28:00	0
09:30:00	3
09:32:00	0
09:34:00	0
09:36:00	0
09:38:00	0
09:40:00	0
09:42:00	3
09:44:00	3
09:46:00	0
09:48:00	0
09:50:00	0
09:52:00	0
09:54:00	0
09:56:00	0
09:58:00	0
10:00:00	3
10:02:00	0
10:04:00	0
10:06:00	3
10:08:00	425
10:10:00	454
10:12:00	0
10:14:00	373
10:16:00	469
10:18:00	166
10:20:00	9
10:22:00	0
10:24:00	0
10:26:00	0
10:28:00	0
10:30:00	0
10:32:00	0
10:34:00	0
10:36:00	0
10:38:00	0
10:40:00	0
10:42:00	0
10:44:00	0
10:46:00	0
10:48:00	0
10:50:00	0
10:52:00	18
10:54:00	9
10:56:00	0
10:58:00	0
11:00:00	0
11:02:00	0
11:04:00	0
11:06:00	0
11:08:00	0
11:10:00	0
11:12:00	0
11:14:00	34
11:16:00	0
11:18:00	0
11:20:00	11
11:22:00	0
11:24:00	0
11:26:00	0
11:28:00	0
11:30:00	0
11:32:00	0
11:34:00	0
11:36:00	18
11:38:00	0
11:40:00	0
11:42:00	0
11:44:00	0
11:46:00	0
11:48:00	0
11:50:00	0
11:52:00	0
11:54:00	0
11:56:00	0
11:58:00	0
12:00:00	0
12:02:00	0
12:04:00	0
12:06:00	0
12:08:00	0
12:10:00	0
12:12:00	8
12:14:00	0
12:16:00	0
12:18:00	3
12:20:00	0
12:22:00	0
12:24:00	0
12:26:00	0
12:28:00	0
12:30:00	0
12:32:00	0
12:34:00	26
12:36:00	0
12:38:00	0
12:40:00	0
12:42:00	0
12:44:00	0
12:46:00	0
12:48:00	0
12:50:00	0
12:52:00	0
12:54:00	0
12:56:00	0
12:58:00	49
13:00:00	197
13:02:00	120
13:04:00	67
13:06:00	55
13:08:00	130
13:10:00	70
13:12:00	154
13:14:00	15
13:16:00	0
13:18:00	0
13:20:00	0
13:22:00	0
13:24:00	0
13:26:00	0
13:28:00	0
13:30:00	0
13:32:00	30
13:34:00	734
13:36:00	0
13:38:00	0
13:40:00	1428
13:42:00	919
13:44:00	1146
13:46:00	862
13:48:00	759
13:50:00	268
13:52:00	0
13:54:00	0
13:56:00	296
13:58:00	919
14:00:00	712
14:02:00	689
14:04:00	1076
14:06:00	890
14:08:00	454
14:10:00	485
14:12:00	55
14:14:00	8
14:16:00	0
14:18:00	250
14:20:00	587
14:22:00	626
14:24:00	0
14:26:00	533
14:28:00	373
14:30:00	306
14:32:00	306
14:34:00	116
14:36:00	533
14:38:00	55
14:40:00	35
14:42:00	0
14:44:00	0
14:46:00	0
14:48:00	0
14:50:00	734
14:52:00	268
14:54:00	0
14:56:00	0
14:58:00	0
15:00:00	0
15:02:00	0
15:04:00	8
15:06:00	0
15:08:00	34
15:10:00	0
15:12:00	29
15:14:00	0
15:16:00	0
15:18:00	0
15:20:00	0
15:22:00	49
15:24:00	568
15:26:00	454
15:28:00	835
15:30:00	439
15:32:00	1076
15:34:00	2016
15:36:00	533
15:38:00	242
15:40:00	250
15:42:00	259
15:44:00	125
15:46:00	219
15:48:00	0
15:50:00	0
15:52:00	3
15:54:00	0
15:56:00	235
15:58:00	11
16:00:00	328
16:02:00	0
16:04:00	317
16:06:00	328
16:08:00	0
16:10:00	0
16:12:00	0
16:14:00	0
16:16:00	0
16:18:00	0
16:20:00	0
16:22:00	0
16:24:00	0
16:26:00	0
16:28:00	0
16:30:00	0
16:32:00	0
16:34:00	0
16:36:00	3
16:38:00	55
16:40:00	0
16:42:00	0
16:44:00	23
16:46:00	0
16:48:00	0
16:50:00	0
16:52:00	0
16:54:00	3
16:56:00	0
16:58:00	0
17:00:00	0
17:02:00	0
17:04:00	0
17:06:00	0
17:08:00	29
17:10:00	0
17:12:00	0
17:14:00	9
17:16:00	0
17:18:00	0
17:20:00	0
17:22:00	0
17:24:00	0
17:26:00	20
17:28:00	9
17:30:00	0
17:32:00	34
17:34:00	0
17:36:00	411
17:38:00	626
17:40:00	469
17:42:00	286
17:44:00	398
17:46:00	919
17:48:00	667
17:50:00	411
17:52:00	454
17:54:00	425
17:56:00	3
17:58:00	0
18:00:00	328
18:02:00	55
18:04:00	0
18:06:00	0
18:08:00	0
18:10:00	0
18:12:00	0
18:14:00	0
18:16:00	0
18:18:00	0
18:20:00	0
18:22:00	0
18:24:00	11
18:26:00	398
18:28:00	0
18:30:00	0
18:32:00	0
18:34:00	85
18:36:00	0
18:38:00	0
18:40:00	0
18:42:00	0
18:44:00	0
18:46:00	0
18:48:00	3
18:50:00	34
18:52:00	0
18:54:00	0
18:56:00	0
18:58:00	0
19:00:00	3
19:02:00	6
19:04:00	0
19:06:00	0
19:08:00	0
19:10:00	3
19:12:00	0
19:14:00	0
19:16:00	0
19:18:00	0
19:20:00	0
19:22:00	0
19:24:00	67
19:26:00	0
19:28:00	0
19:30:00	0
19:32:00	20
19:34:00	0
19:36:00	0
19:38:00	0
19:40:00	3
19:42:00	0
19:44:00	0
19:46:00	0
19:48:00	0
19:50:00	0
19:52:00	0
19:54:00	18
19:56:00	79
19:58:00	0
20:00:00	0
20:02:00	0
20:04:00	0
20:06:00	0
20:08:00	0
20:10:00	0
20:12:00	0
20:14:00	0
20:16:00	0
20:18:00	190
20:20:00	268
20:22:00	190
20:24:00	0
20:26:00	0
20:28:00	0
20:30:00	0
20:32:00	0
20:34:00	0
20:36:00	0
20:38:00	0
20:40:00	0
20:42:00	0
20:44:00	0
20:46:00	0
20:48:00	0
20:50:00	0
20:52:00	3
20:54:00	212
20:56:00	0
20:58:00	0
21:00:00	0
21:02:00	0
21:04:00	0
21:06:00	0
21:08:00	0
21:10:00	0
21:12:00	5
21:14:00	0
21:16:00	0
21:18:00	0
21:20:00	0
21:22:00	0
21:24:00	0
21:26:00	0
21:28:00	0
21:30:00	154
21:32:00	27
21:34:00	0
21:36:00	79
21:38:00	398
21:40:00	0
21:42:00	0
21:44:00	0
21:46:00	0
21:48:00	0
21:50:00	0
21:52:00	79
21:54:00	139
21:56:00	3
21:58:00	91
22:00:00	667
22:02:00	533
22:04:00	568
22:06:00	759
22:08:00	204
22:10:00	250
22:12:00	107
22:14:00	250
22:16:00	204
22:18:00	0
22:20:00	9
22:22:00	197
22:24:00	0
22:26:00	0
22:28:00	0
22:30:00	3
22:32:00	0
22:34:00	533
22:36:00	0
22:38:00	0
22:40:00	0
22:42:00	0
22:44:00	0
22:46:00	0
22:48:00	0
22:50:00	3
22:52:00	0
22:54:00	0
22:56:00	0
22:58:00	0
23:00:00	0
23:02:00	0
23:04:00	5
23:06:00	0
23:08:00	111
23:10:00	3
23:12:00	0
23:14:00	0
23:16:00	0
23:18:00	0
23:20:00	0
23:22:00	35
23:24:00	235
23:26:00	533
23:28:00	517
23:30:00	978
23:32:00	809
23:34:00	1010
23:36:00	361
23:38:00	0
23:40:00	125
23:42:00	107
23:44:00	0
23:46:00	38
23:48:00	0
23:50:00	0
23:52:00	0
23:54:00	0
23:56:00	0
23:58:00	0
00:00:00	0
00:02:00	0
00:04:00	0
00:06:00	0
00:08:00	0
00:10:00	0
00:12:00	0
00:14:00	0
00:16:00	0
00:18:00	0
00:20:00	0
00:22:00	0
00:24:00	0
00:26:00	0
00:28:00	0
00:30:00	58
00:32:00	12
00:34:00	0
00:36:00	0
00:38:00	0
00:40:00	0
00:42:00	0
00:44:00	0
00:46:00	259
00:48:00	70
00:50:00	184
00:52:00	40
00:54:00	27
00:56:00	0
00:58:00	0
01:00:00	0
01:02:00	0
01:04:00	0
01:06:00	0
01:08:00	0
01:10:00	0
01:12:00	0
01:14:00	0
01:16:00	26
01:18:00	166
01:20:00	15
01:22:00	0
01:24:00	0
01:26:00	0
01:28:00	0
01:30:00	0
01:32:00	0
01:34:00	0
01:36:00	0
01:38:00	0
01:40:00	0
01:42:00	0
01:44:00	0
01:46:00	3
01:48:00	0
01:50:00	0
01:52:00	0
01:54:00	0
01:56:00	0
01:58:00	0
02:00:00	0
02:02:00	14
02:04:00	0
02:06:00	0
02:08:00	0
02:10:00	0
02:12:00	0
02:14:00	0
02:16:00	0
02:18:00	0
02:20:00	0
02:22:00	0
02:24:00	0
02:26:00	0
02:28:00	0
02:30:00	0
02:32:00	0
02:34:00	0
02:36:00	0
02:38:00	0
02:40:00	0
02:42:00	0
02:44:00	0
02:46:00	5
02:48:00	3
02:50:00	5
02:52:00	0
02:54:00	79
02:56:00	250
02:58:00	190
03:00:00	85
03:02:00	373
03:04:00	587
03:06:00	0
03:08:00	0
03:10:00	0
03:12:00	0
03:14:00	0
03:16:00	0
03:18:00	3
03:20:00	0
03:22:00	0
03:24:00	0
03:26:00	0
03:28:00	0
03:30:00	5
03:32:00	0
03:34:00	0
03:36:00	0
03:38:00	0
03:40:00	0
03:42:00	8
03:44:00	17
03:46:00	0
03:48:00	0
03:50:00	0
03:52:00	0
03:54:00	0
03:56:00	0
03:58:00	0
04:00:00	0
04:02:00	0
04:04:00	0
04:06:00	0
04:08:00	0
04:10:00	14
04:12:00	0
04:14:00	0
04:16:00	0
04:18:00	0
04:20:00	0
04:22:00	3
04:24:00	55
04:26:00	24
04:28:00	0
04:30:00	0
04:32:00	0
04:34:00	0
04:36:00	0
04:38:00	3
04:40:00	0
04:42:00	0
04:44:00	15
04:46:00	0
04:48:00	0
04:50:00	0
04:52:00	0
04:54:00	11
04:56:00	0
04:58:00	0
05:00:00	0
05:02:00	0
05:04:00	0
05:06:00	0
05:08:00	0
05:10:00	27
05:12:00	0
05:14:00	0
05:16:00	0
05:18:00	0
05:20:00	12
05:22:00	0
05:24:00	0
05:26:00	0
05:28:00	0
05:30:00	26
05:32:00	0
05:34:00	0
05:36:00	52
05:38:00	0
05:40:00	306
05:42:00	0
05:44:00	0
05:46:00	0
05:48:00	0
05:50:00	0
05:52:00	0
05:54:00	20
05:56:00	0
05:58:00	0
06:00:00	0
06:02:00	12
06:04:00	0
06:06:00	0
06:08:00	3
06:10:00	0
06:12:00	0
06:14:00	0
06:16:00	0
06:18:00	0
06:20:00	0
06:22:00	0
06:24:00	0
06:26:00	0
06:28:00	0
06:30:00	0
06:32:00	0
06:34:00	0
06:36:00	0
06:38:00	0
06:40:00	0
06:42:00	0
06:44:00	3
06:46:00	9
06:48:00	34
06:50:00	130
06:52:00	212
06:54:00	26
06:56:00	0
06:58:00	3
07:00:00	11
07:02:00	0
07:04:00	12
07:06:00	0
07:08:00	0
07:10:00	0
07:12:00	143
07:14:00	34
07:16:00	64
07:18:00	0
07:20:00	0
07:22:00	0
07:24:00	0
07:26:00	0
07:28:00	1182
07:30:00	2080
07:32:00	1341
07:34:00	361
07:36:00	85
07:38:00	111
07:40:00	85
07:42:00	235
07:44:00	178
07:46:00	0
07:48:00	79
07:50:00	172
07:52:00	296
07:54:00	139
07:56:00	70
07:58:00	125
08:00:00	317
08:02:00	79
08:04:00	227
08:06:00	500
08:08:00	24
08:10:00	37
08:12:00	32
08:14:00	98
08:16:00	111
08:18:00	85
08:20:00	14
08:22:00	8
08:24:00	277
08:26:00	73
08:28:00	5
08:30:00	0
08:32:00	197
08:34:00	82
08:36:00	0
08:38:00	0
08:40:00	0
08:42:00	11
08:44:00	0
08:46:00	0
08:48:00	0
08:50:00	0
08:52:00	0
08:54:00	0
08:56:00	0
08:58:00	0
09:00:00	0
09:02:00	0
09:04:00	0
09:06:00	0
09:08:00	0
09:10:00	0
09:12:00	0
09:14:00	0
09:16:00	0
09:18:00	0
09:20:00	8
09:22:00	3
09:24:00	0
09:26:00	0
09:28:00	0
09:30:00	0
09:32:00	0
09:34:00	0
09:36:00	3
09:38:00	0
09:40:00	3
09:42:00	8
09:44:00	0
09:46:00	0
09:48:00	0
09:50:00	3
09:52:00	0
09:54:00	5
09:56:00	0
09:58:00	12
10:00:00	5
10:02:00	30
10:04:00	0
10:06:00	0
10:08:00	0
10:10:00	49
10:12:00	0
10:14:00	0
10:16:00	0
10:18:00	0
10:20:00	0
10:22:00	0
10:24:00	8
10:26:00	0
10:28:00	6
10:30:00	0
10:32:00	0
10:34:00	17
10:36:00	286
10:38:00	212
10:40:00	166
10:42:00	235
10:44:00	5
10:46:00	317
10:48:00	227
10:50:00	212
10:52:00	0
10:54:00	0
10:56:00	0
10:58:00	0
11:00:00	0
11:02:00	0
11:04:00	0
11:06:00	0
11:08:00	0
11:10:00	0
11:12:00	0
11:14:00	0
11:16:00	0
11:18:00	0
11:20:00	0
11:22:00	0
11:24:00	0
11:26:00	3
11:28:00	0
11:30:00	0
11:32:00	0
11:34:00	0
11:36:00	9
11:38:00	0
11:40:00	0
11:42:00	0
11:44:00	0
11:46:00	3
11:48:00	0
11:50:00	0
11:52:00	0
11:54:00	0
11:56:00	0
11:58:00	0
12:00:00	0
12:02:00	0
12:04:00	0
12:06:00	0
12:08:00	0
12:10:00	8
12:12:00	0
12:14:00	0
12:16:00	0
12:18:00	0
12:20:00	0
12:22:00	0
12:24:00	0
12:26:00	0
12:28:00	0
12:30:00	0
12:32:00	0
12:34:00	0
12:36:00	0
12:38:00	0
12:40:00	21
12:42:00	0
12:44:00	6
12:46:00	0
12:48:00	0
12:50:00	111
12:52:00	17
12:54:00	0
12:56:00	277
12:58:00	306
13:00:00	306
13:02:00	373
13:04:00	286
13:06:00	235
13:08:00	277
13:10:00	386
13:12:00	517
13:14:00	425
13:16:00	17
13:18:00	0
13:20:00	0
13:22:00	0
13:24:00	919
13:26:00	338
13:28:00	646
13:30:00	317
13:32:00	116
13:34:00	67
13:36:00	82
13:38:00	143
13:40:00	0
13:42:00	116
13:44:00	24
13:46:00	172
13:48:00	29
13:50:00	0
13:52:00	0
13:54:00	0
13:56:00	0
13:58:00	0
14:00:00	0
14:02:00	0
14:04:00	0
14:06:00	0
14:08:00	0
14:10:00	12
14:12:00	40
14:14:00	0
14:16:00	0
14:18:00	0
14:20:00	3
14:22:00	0
14:24:00	8
14:26:00	0
14:28:00	3
14:30:00	0
14:32:00	0
14:34:00	0
14:36:00	0
14:38:00	24
14:40:00	0
14:42:00	0
14:44:00	37
14:46:00	0
14:48:00	0
14:50:00	0
14:52:00	0
14:54:00	0
14:56:00	21
14:58:00	8
15:00:00	15
15:02:00	0
15:04:00	0
15:06:00	0
15:08:00	0
15:10:00	0
15:12:00	0
15:14:00	0
15:16:00	0
15:18:00	0
15:20:00	0
15:22:00	0
15:24:00	6
15:26:00	8
15:28:00	0
15:30:00	0
15:32:00	0
15:34:00	0
15:36:00	0
15:38:00	0
15:40:00	0
15:42:00	0
15:44:00	0
15:46:00	0
15:48:00	9
15:50:00	0
15:52:00	0
15:54:00	0
15:56:00	0
15:58:00	0
16:00:00	0
16:02:00	0
16:04:00	0
16:06:00	0
16:08:00	172
16:10:00	219
16:12:00	328
16:14:00	44
16:16:00	26
16:18:00	3
16:20:00	0
16:22:00	0
16:24:00	0
16:26:00	0
16:28:00	0
16:30:00	268
16:32:00	0
16:34:00	0
16:36:00	0
16:38:00	18
16:40:00	0
16:42:00	0
16:44:00	0
16:46:00	5
16:48:00	0
16:50:00	0
16:52:00	154
16:54:00	76
16:56:00	0
16:58:00	0
17:00:00	0
17:02:00	0
17:04:00	0
17:06:00	79
17:08:00	0
17:10:00	8
17:12:00	0
17:14:00	0
17:16:00	0
17:18:00	0
17:20:00	0
17:22:00	0
17:24:00	0
17:26:00	0
17:28:00	8
17:30:00	0
17:32:00	0
17:34:00	0
17:36:00	0
17:38:00	21
17:40:00	14
17:42:00	0
17:44:00	259
17:46:00	242
17:48:00	411
17:50:00	485
17:52:00	454
17:54:00	212
17:56:00	411
17:58:00	259
18:00:00	454
18:02:00	143
18:04:00	0
18:06:00	0
18:08:00	0
18:10:00	0
18:12:00	0
18:14:00	0
18:16:00	0
18:18:00	0
18:20:00	0
18:22:00	0
18:24:00	0
18:26:00	3
18:28:00	0
18:30:00	0
18:32:00	0
18:34:00	0
18:36:00	0
18:38:00	0
18:40:00	0
18:42:00	0
18:44:00	0
18:46:00	0
18:48:00	0
18:50:00	0
18:52:00	0
18:54:00	0
18:56:00	9
18:58:00	0
19:00:00	20
19:02:00	12
19:04:00	12
19:06:00	120
19:08:00	178
19:10:00	0
19:12:00	0
19:14:00	0
19:16:00	0
19:18:00	0
19:20:00	0
19:22:00	0
19:24:00	0
19:26:00	0
19:28:00	0
19:30:00	0
19:32:00	469
19:34:00	890
19:36:00	568
19:38:00	606
19:40:00	1076
19:42:00	587
19:44:00	0
19:46:00	0
19:48:00	0
19:50:00	0
19:52:00	277
19:54:00	184
19:56:00	0
19:58:00	0
20:00:00	0
20:02:00	0
20:04:00	0
20:06:00	197
20:08:00	0
20:10:00	0
20:12:00	3
20:14:00	0
20:16:00	6
20:18:00	11
20:20:00	0
20:22:00	550
20:24:00	809
20:26:00	646
20:28:00	1010
20:30:00	1300
20:32:00	373
20:34:00	626
20:36:00	349
20:38:00	18
20:40:00	24
20:42:00	0
20:44:00	0
20:46:00	0
20:48:00	0
20:50:00	0
20:52:00	0
20:54:00	0
20:56:00	9
20:58:00	0
21:00:00	0
21:02:00	0
21:04:00	3
21:06:00	3
21:08:00	35
21:10:00	3
21:12:00	0
21:14:00	0
21:16:00	0
21:18:00	0
21:20:00	0
21:22:00	0
21:24:00	0
21:26:00	0
21:28:00	8
21:30:00	3
21:32:00	8
21:34:00	0
21:36:00	0
21:38:00	0
21:40:00	6
21:42:00	0
21:44:00	64
21:46:00	0
21:48:00	0
21:50:00	11
21:52:00	0
21:54:00	0
21:56:00	9
21:58:00	0
22:00:00	0
22:02:00	0
22:04:00	0
22:06:00	0
22:08:00	8
22:10:00	0
22:12:00	0
22:14:00	0
22:16:00	0
22:18:00	0
22:20:00	0
22:22:00	14
22:24:00	0
22:26:00	0
22:28:00	0
22:30:00	0
22:32:00	0
22:34:00	0
22:36:00	212
22:38:00	11
22:40:00	0
22:42:00	0
22:44:00	0
22:46:00	0
22:48:00	0
22:50:00	0
22:52:00	0
22:54:00	0
22:56:00	0
22:58:00	0
23:00:00	0
23:02:00	0
23:04:00	0
23:06:00	0
23:08:00	0
23:10:00	0
23:12:00	0
23:14:00	0
23:16:00	0
23:18:00	0
23:20:00	178
23:22:00	204
23:24:00	18
23:26:00	0
23:28:00	0
23:30:00	0
23:32:00	0
23:34:00	0
23:36:00	0
23:38:00	0
23:40:00	0
23:42:00	0
23:44:00	8
23:46:00	0
23:48:00	0
23:50:00	0
23:52:00	0
23:54:00	0
23:56:00	0
23:58:00	0
00:00:00	5
00:02:00	5
00:04:00	23
00:06:00	0
00:08:00	6
00:10:00	70
00:12:00	485
00:14:00	1042
00:16:00	184
00:18:00	0
00:20:00	0
00:22:00	0
00:24:00	0
00:26:00	0
00:28:00	0
00:30:00	0
00:32:00	0
00:34:00	0
00:36:00	0
00:38:00	0
00:40:00	0
00:42:00	0
00:44:00	0
00:46:00	0
00:48:00	0
00:50:00	0
00:52:00	0
00:54:00	32
00:56:00	0
00:58:00	0
01:00:00	0
01:02:00	34
01:04:00	0
01:06:00	0
01:08:00	0
01:10:00	0
01:12:00	0
01:14:00	0
01:16:00	0
01:18:00	0
01:20:00	227
01:22:00	18
01:24:00	0
01:26:00	0
01:28:00	67
01:30:00	3
01:32:00	0
01:34:00	0
01:36:00	0
01:38:00	6
01:40:00	0
01:42:00	0
01:44:00	0
01:46:00	0
01:48:00	0
01:50:00	0
01:52:00	0
01:54:00	26
01:56:00	0
01:58:00	0
02:00:00	0
02:02:00	0
02:04:00	0
02:06:00	0
02:08:00	0
02:10:00	0
02:12:00	0
02:14:00	0
02:16:00	0
02:18:00	11
02:20:00	0
02:22:00	0
02:24:00	0
02:26:00	0
02:28:00	29
02:30:00	0
02:32:00	0
02:34:00	0
02:36:00	0
02:38:00	0
02:40:00	0
02:42:00	0
02:44:00	76
02:46:00	125
02:48:00	0
02:50:00	49
02:52:00	0
02:54:00	9
02:56:00	0
02:58:00	0
03:00:00	0
03:02:00	0
03:04:00	0
03:06:00	0
03:08:00	0
03:10:00	0
03:12:00	0
03:14:00	0
03:16:00	0
03:18:00	38
03:20:00	0
03:22:00	0
03:24:00	0
03:26:00	0
03:28:00	0
03:30:00	0
03:32:00	3
03:34:00	0
03:36:00	5
03:38:00	8
03:40:00	0
03:42:00	0
03:44:00	0
03:46:00	0
03:48:00	411
03:50:00	34
03:52:00	0
03:54:00	862
03:56:00	626
03:58:00	0
04:00:00	0
04:02:00	0
04:04:00	0
04:06:00	0
04:08:00	0
04:10:00	0
04:12:00	0
04:14:00	0
04:16:00	0
04:18:00	0
04:20:00	0
04:22:00	47
04:24:00	0
04:26:00	0
04:28:00	0
04:30:00	0
04:32:00	0
04:34:00	6
04:36:00	15
04:38:00	0
04:40:00	29
04:42:00	0
04:44:00	0
04:46:00	0
04:48:00	0
04:50:00	0
04:52:00	0
04:54:00	0
04:56:00	0
04:58:00	8
05:00:00	0
05:02:00	0
05:04:00	0
05:06:00	0
05:08:00	3
05:10:00	0
05:12:00	0
05:14:00	24
05:16:00	500
05:18:00	227
05:20:00	667
05:22:00	1474
05:24:00	919
05:26:00	411
05:28:00	0
05:30:00	0
05:32:00	0
05:34:00	0
05:36:00	0
05:38:00	0
05:40:00	0
05:42:00	3
05:44:00	0
05:46:00	0
05:48:00	0
05:50:00	0
05:52:00	47
05:54:00	0
05:56:00	76
05:58:00	0
06:00:00	0
18:00:00	0
18:02:00	0
18:04:00	0
18:06:00	0
18:08:00	0
18:10:00	0
18:12:00	0
18:14:00	0
18:16:00	0
18:18:00	0
18:20:00	0
18:22:00	190
18:24:00	204
18:26:00	0
18:28:00	0
18:30:00	0
18:32:00	0
18:34:00	3
18:36:00	5
18:38:00	0
18:40:00	0
18:42:00	3
18:44:00	0
18:46:00	0
18:48:00	0
18:50:00	0
18:52:00	0
18:54:00	3
18:56:00	0
18:58:00	197
19:00:00	259
19:02:00	46
19:04:00	227
19:06:00	0
19:08:00	0
19:10:00	0
19:12:00	0
19:14:00	0
19:16:00	0
19:18:00	0
19:20:00	0
19:22:00	6
19:24:00	0
19:26:00	0
19:28:00	0
19:30:00	0
19:32:00	0
19:34:00	0
19:36:00	0
19:38:00	11
19:40:00	0
19:42:00	3
19:44:00	8
19:46:00	0
19:48:00	0
19:50:00	0
19:52:00	0
19:54:00	0
19:56:00	0
19:58:00	0
20:00:00	0
20:02:00	3
20:04:00	0
20:06:00	0
20:08:00	3
20:10:00	0
20:12:00	0
20:14:00	0
20:16:00	0
20:18:00	0
20:20:00	8
20:22:00	0
20:24:00	0
20:26:00	0
20:28:00	0
20:30:00	0
20:32:00	0
20:34:00	0
20:36:00	0
20:38:00	0
20:40:00	0
20:42:00	0
20:44:00	3
20:46:00	0
20:48:00	0
20:50:00	0
20:52:00	20
20:54:00	102
20:56:00	32
20:58:00	361
21:00:00	197
21:02:00	373
21:04:00	425
21:06:00	568
21:08:00	425
21:10:00	517
21:12:00	485
21:14:00	190
21:16:00	277
21:18:00	550
21:20:00	3
21:22:00	0
21:24:00	0
21:26:00	0
21:28:00	0
21:30:00	0
21:32:00	0
21:34:00	0
21:36:00	0
21:38:00	0
21:40:00	0
21:42:00	0
21:44:00	0
21:46:00	0
21:48:00	0
21:50:00	0
21:52:00	11
21:54:00	0
21:56:00	58
21:58:00	0
22:00:00	0
22:02:00	0
22:04:00	0
22:06:00	0
22:08:00	9
22:10:00	0
22:12:00	0
22:14:00	0
22:16:00	0
22:18:00	37
22:20:00	3
22:22:00	0
22:24:00	0
22:26:00	0
22:28:00	0
22:30:00	0
22:32:00	0
22:34:00	0
22:36:00	0
22:38:00	5
22:40:00	0
22:42:00	0
22:44:00	3
22:46:00	26
22:48:00	0
22:50:00	82
22:52:00	3
22:54:00	44
22:56:00	0
22:58:00	0
23:00:00	0
23:02:00	0
23:04:00	0
23:06:00	107
23:08:00	783
23:10:00	783
23:12:00	626
23:14:00	361
23:16:00	349
23:18:00	349
23:20:00	64
23:22:00	0
23:24:00	3
23:26:00	0
23:28:00	0
23:30:00	0
23:32:00	0
23:34:00	0
23:36:00	160
23:38:00	27
23:40:00	0
23:42:00	0
23:44:00	0
23:46:00	0
23:48:00	0
23:50:00	0
23:52:00	0
23:54:00	0
23:56:00	0
23:58:00	3
00:00:00	0
00:02:00	38
00:04:00	0
00:06:00	0
00:08:00	0
00:10:00	0
00:12:00	20
00:14:00	0
00:16:00	0
00:18:00	0
00:20:00	24
00:22:00	43
00:24:00	0
00:26:00	0
00:28:00	0
00:30:00	0
00:32:00	0
00:34:00	0
[truncated: 5,205 more rows]

## Sheet: 13-082_Pecan
Time	Activity
18:00:00	0
18:02:00	0
18:04:00	45
18:06:00	0
18:08:00	0
18:10:00	0
18:12:00	0
18:14:00	0
18:16:00	0
18:18:00	0
18:20:00	0
18:22:00	13
18:24:00	21
18:26:00	0
18:28:00	0
18:30:00	0
18:32:00	0
18:34:00	0
18:36:00	0
18:38:00	0
18:40:00	0
18:42:00	0
18:44:00	0
18:46:00	0
18:48:00	0
18:50:00	3
18:52:00	0
18:54:00	16
18:56:00	0
18:58:00	0
19:00:00	0
19:02:00	0
19:04:00	0
19:06:00	0
19:08:00	0
19:10:00	0
19:12:00	0
19:14:00	0
19:16:00	0
19:18:00	0
19:20:00	0
19:22:00	0
19:24:00	0
19:26:00	0
19:28:00	39
19:30:00	0
19:32:00	0
19:34:00	0
19:36:00	0
19:38:00	0
19:40:00	0
19:42:00	0
19:44:00	0
19:46:00	0
19:48:00	0
19:50:00	0
19:52:00	3
19:54:00	15
19:56:00	0
19:58:00	0
20:00:00	0
20:02:00	0
20:04:00	0
20:06:00	0
20:08:00	0
20:10:00	0
20:12:00	0
20:14:00	0
20:16:00	0
20:18:00	0
20:20:00	0
20:22:00	6
20:24:00	0
20:26:00	0
20:28:00	0
20:30:00	75
20:32:00	295
20:34:00	360
20:36:00	410
20:38:00	0
20:40:00	15
20:42:00	68
20:44:00	295
20:46:00	0
20:48:00	0
20:50:00	0
20:52:00	0
20:54:00	0
20:56:00	0
20:58:00	0
21:00:00	0
21:02:00	0
21:04:00	0
21:06:00	0
21:08:00	0
21:10:00	0
21:12:00	0
21:14:00	0
21:16:00	0
21:18:00	0
21:20:00	65
21:22:00	0
21:24:00	0
21:26:00	0
21:28:00	0
21:30:00	0
21:32:00	0
21:34:00	0
21:36:00	0
21:38:00	0
21:40:00	0
21:42:00	0
21:44:00	3
21:46:00	3
21:48:00	24
21:50:00	104
21:52:00	5
21:54:00	0
21:56:00	3
21:58:00	3
22:00:00	0
22:02:00	0
22:04:00	0
22:06:00	0
22:08:00	15
22:10:00	0
22:12:00	5
22:14:00	3
22:16:00	0
22:18:00	0
22:20:00	0
22:22:00	0
22:24:00	0
22:26:00	0
22:28:00	0
22:30:00	337
22:32:00	645
22:34:00	807
22:36:00	499
22:38:00	888
22:40:00	807
22:42:00	3
22:44:00	164
22:46:00	384
22:48:00	45
22:50:00	604
22:52:00	250
22:54:00	0
22:56:00	0
22:58:00	109
23:00:00	0
23:02:00	0
23:04:00	0
23:06:00	0
23:08:00	31
23:10:00	0
23:12:00	0
23:14:00	0
23:16:00	0
23:18:00	0
23:20:00	0
23:22:00	0
23:24:00	0
23:26:00	0
23:28:00	0
23:30:00	0
23:32:00	0
23:34:00	6
23:36:00	0
23:38:00	5
23:40:00	0
23:42:00	0
23:44:00	0
23:46:00	0
23:48:00	0
23:50:00	0
23:52:00	0
23:54:00	0
23:56:00	13
23:58:00	164
00:00:00	209
00:02:00	305
00:04:00	41
00:06:00	0
00:08:00	0
00:10:00	0
00:12:00	0
00:14:00	0
00:16:00	0
00:18:00	0
00:20:00	0
00:22:00	0
00:24:00	0
00:26:00	0
00:28:00	0
00:30:00	0
00:32:00	0
00:34:00	0
00:36:00	15
00:38:00	0
00:40:00	23
00:42:00	0
00:44:00	26
00:46:00	0
00:48:00	0
00:50:00	0
00:52:00	81
00:54:00	0
00:56:00	0
00:58:00	0
01:00:00	0
01:02:00	5
01:04:00	0
01:06:00	0
01:08:00	0
01:10:00	10
01:12:00	3
01:14:00	0
01:16:00	0
01:18:00	0
01:20:00	0
01:22:00	0
01:24:00	0
01:26:00	5
01:28:00	0
01:30:00	0
01:32:00	0
01:34:00	0
01:36:00	0
01:38:00	0
01:40:00	0
01:42:00	0
01:44:00	0
01:46:00	29
01:48:00	337
01:50:00	371
01:52:00	397
01:54:00	452
01:56:00	295
01:58:00	483
02:00:00	91
02:02:00	0
02:04:00	0
02:06:00	0
02:08:00	0
02:10:00	0
02:12:00	0
02:14:00	0
02:16:00	0
02:18:00	0
02:20:00	0
02:22:00	0
02:24:00	0
02:26:00	0
02:28:00	0
02:30:00	0
02:32:00	0
02:34:00	0
02:36:00	0
02:38:00	0
02:40:00	0
02:42:00	0
02:44:00	0
02:46:00	0
02:48:00	0
02:50:00	0
02:52:00	0
02:54:00	6
02:56:00	0
02:58:00	13
03:00:00	0
03:02:00	0
03:04:00	0
03:06:00	0
03:08:00	0
03:10:00	11
03:12:00	0
03:14:00	8
03:16:00	0
03:18:00	6
03:20:00	16
03:22:00	0
03:24:00	0
03:26:00	0
03:28:00	0
03:30:00	0
03:32:00	0
03:34:00	0
03:36:00	0
03:38:00	0
03:40:00	19
03:42:00	0
03:44:00	0
03:46:00	0
03:48:00	0
03:50:00	0
03:52:00	0
03:54:00	8
03:56:00	0
03:58:00	0
04:00:00	0
04:02:00	0
04:04:00	0
04:06:00	0
04:08:00	0
04:10:00	0
04:12:00	0
04:14:00	0
04:16:00	0
04:18:00	0
04:20:00	0
04:22:00	0
04:24:00	0
04:26:00	0
04:28:00	0
04:30:00	0
04:32:00	0
04:34:00	177
04:36:00	241
04:38:00	11
04:40:00	0
04:42:00	0
04:44:00	0
04:46:00	0
04:48:00	0
04:50:00	0
04:52:00	0
04:54:00	0
04:56:00	0
04:58:00	0
05:00:00	0
05:02:00	0
05:04:00	5
05:06:00	10
05:08:00	0
05:10:00	164
05:12:00	5
05:14:00	0
05:16:00	0
05:18:00	0
05:20:00	0
05:22:00	11
05:24:00	0
05:26:00	3
05:28:00	0
05:30:00	0
05:32:00	0
05:34:00	0
05:36:00	0
05:38:00	0
05:40:00	0
05:42:00	0
05:44:00	11
05:46:00	0
05:48:00	0
05:50:00	0
05:52:00	0
05:54:00	0
05:56:00	19
05:58:00	0
06:00:00	0
06:02:00	0
06:04:00	0
06:06:00	0
06:08:00	0
06:10:00	0
06:12:00	0
06:14:00	0
06:16:00	0
06:18:00	45
06:20:00	5
06:22:00	0
06:24:00	0
06:26:00	0
06:28:00	0
06:30:00	0
06:32:00	47
06:34:00	0
06:36:00	0
06:38:00	0
06:40:00	5
06:42:00	0
06:44:00	0
06:46:00	0
06:48:00	0
06:50:00	0
06:52:00	71
06:54:00	34
06:56:00	0
06:58:00	1518
07:00:00	1108
07:02:00	860
07:04:00	710
07:06:00	624
07:08:00	285
07:10:00	128
07:12:00	11
07:14:00	0
07:16:00	0
07:18:00	0
07:20:00	0
07:22:00	0
07:24:00	0
07:26:00	0
07:28:00	31
07:30:00	0
07:32:00	5
07:34:00	0
07:36:00	0
07:38:00	0
07:40:00	62
07:42:00	75
07:44:00	0
07:46:00	0
07:48:00	0
07:50:00	0
07:52:00	0
07:54:00	0
07:56:00	0
07:58:00	0
08:00:00	0
08:02:00	0
08:04:00	0
08:06:00	0
08:08:00	326
08:10:00	371
08:12:00	36
08:14:00	0
08:16:00	0
08:18:00	0
08:20:00	0
08:22:00	36
08:24:00	0
08:26:00	0
08:28:00	0
08:30:00	0
08:32:00	24
08:34:00	0
08:36:00	0
08:38:00	13
08:40:00	258
08:42:00	170
08:44:00	16
08:46:00	0
08:48:00	0
08:50:00	0
08:52:00	0
08:54:00	0
08:56:00	0
08:58:00	0
09:00:00	0
09:02:00	0
09:04:00	0
09:06:00	84
09:08:00	0
09:10:00	6
09:12:00	0
09:14:00	6
09:16:00	0
09:18:00	0
09:20:00	0
09:22:00	0
09:24:00	5
09:26:00	8
09:28:00	8
09:30:00	0
09:32:00	0
09:34:00	0
09:36:00	18
09:38:00	0
09:40:00	62
09:42:00	0
09:44:00	0
09:46:00	11
09:48:00	0
09:50:00	138
09:52:00	305
09:54:00	285
09:56:00	348
09:58:00	285
10:00:00	567
10:02:00	710
10:04:00	337
10:06:00	410
10:08:00	225
10:10:00	1108
10:12:00	757
10:14:00	1008
10:16:00	3
10:18:00	0
10:20:00	0
10:22:00	0
10:24:00	0
10:26:00	0
10:28:00	0
10:30:00	0
10:32:00	0
10:34:00	0
10:36:00	0
10:38:00	0
10:40:00	0
10:42:00	0
10:44:00	0
10:46:00	0
10:48:00	16
10:50:00	0
10:52:00	3
10:54:00	0
10:56:00	0
10:58:00	0
11:00:00	0
11:02:00	5
11:04:00	3
11:06:00	0
11:08:00	0
11:10:00	0
11:12:00	0
11:14:00	0
11:16:00	13
11:18:00	0
11:20:00	0
11:22:00	0
11:24:00	0
11:26:00	0
11:28:00	0
11:30:00	3
11:32:00	0
11:34:00	75
11:36:00	183
11:38:00	384
11:40:00	62
11:42:00	0
11:44:00	0
11:46:00	0
11:48:00	0
11:50:00	0
11:52:00	0
11:54:00	0
11:56:00	0
11:58:00	0
12:00:00	0
12:02:00	0
12:04:00	0
12:06:00	0
12:08:00	0
12:10:00	3
12:12:00	0
12:14:00	10
12:16:00	0
12:18:00	0
12:20:00	0
12:22:00	0
12:24:00	0
12:26:00	0
12:28:00	0
12:30:00	16
12:32:00	0
12:34:00	0
12:36:00	0
12:38:00	0
12:40:00	0
12:42:00	0
12:44:00	0
12:46:00	0
12:48:00	0
12:50:00	0
12:52:00	15
12:54:00	285
12:56:00	190
12:58:00	15
13:00:00	0
13:02:00	0
13:04:00	0
13:06:00	0
13:08:00	0
13:10:00	0
13:12:00	0
13:14:00	10
13:16:00	0
13:18:00	18
13:20:00	71
13:22:00	0
13:24:00	0
13:26:00	888
13:28:00	10
13:30:00	0
13:32:00	8
13:34:00	0
13:36:00	0
13:38:00	710
13:40:00	645
13:42:00	732
13:44:00	710
13:46:00	258
13:48:00	917
13:50:00	152
13:52:00	183
13:54:00	203
13:56:00	833
13:58:00	645
14:00:00	917
14:02:00	97
14:04:00	1074
14:06:00	1257
14:08:00	687
14:10:00	97
14:12:00	266
14:14:00	5
14:16:00	0
14:18:00	3
14:20:00	5
14:22:00	0
14:24:00	285
14:26:00	371
14:28:00	781
14:30:00	8
14:32:00	624
14:34:00	917
14:36:00	833
14:38:00	833
14:40:00	183
14:42:00	250
14:44:00	241
14:46:00	6
14:48:00	0
14:50:00	6
14:52:00	0
14:54:00	0
14:56:00	0
14:58:00	0
15:00:00	0
15:02:00	0
15:04:00	0
15:06:00	5
15:08:00	0
15:10:00	0
15:12:00	0
15:14:00	0
15:16:00	10
15:18:00	19
15:20:00	94
15:22:00	190
15:24:00	258
15:26:00	483
15:28:00	499
15:30:00	196
15:32:00	2212
15:34:00	1567
15:36:00	1257
15:38:00	917
15:40:00	710
15:42:00	423
15:44:00	833
15:46:00	467
15:48:00	437
15:50:00	164
15:52:00	0
15:54:00	13
15:56:00	8
15:58:00	0
16:00:00	0
16:02:00	75
16:04:00	19
16:06:00	0
16:08:00	0
16:10:00	0
16:12:00	0
16:14:00	0
16:16:00	0
16:18:00	0
16:20:00	0
16:22:00	0
16:24:00	0
16:26:00	123
16:28:00	0
16:30:00	0
16:32:00	0
16:34:00	5
16:36:00	11
16:38:00	44
16:40:00	0
16:42:00	531
16:44:00	549
16:46:00	0
16:48:00	0
16:50:00	0
16:52:00	18
16:54:00	0
16:56:00	0
16:58:00	0
17:00:00	0
17:02:00	0
17:04:00	0
17:06:00	225
17:08:00	1181
17:10:00	423
17:12:00	91
17:14:00	0
17:16:00	0
17:18:00	0
17:20:00	0
17:22:00	0
17:24:00	0
17:26:00	0
17:28:00	0
17:30:00	0
17:32:00	0
17:34:00	47
17:36:00	305
17:38:00	384
17:40:00	314
17:42:00	275
17:44:00	258
17:46:00	645
17:48:00	410
17:50:00	275
17:52:00	0
17:54:00	1040
17:56:00	807
17:58:00	42
18:00:00	757
18:02:00	1108
18:04:00	888
18:06:00	326
18:08:00	8
18:10:00	28
18:12:00	585
18:14:00	266
18:16:00	371
18:18:00	515
18:20:00	209
18:22:00	58
18:24:00	0
18:26:00	5
18:28:00	250
18:30:00	624
18:32:00	1834
18:34:00	68
18:36:00	0
18:38:00	0
18:40:00	0
18:42:00	19
18:44:00	0
18:46:00	0
18:48:00	0
18:50:00	47
18:52:00	0
18:54:00	0
18:56:00	0
18:58:00	0
19:00:00	0
19:02:00	11
19:04:00	0
19:06:00	0
19:08:00	0
19:10:00	0
19:12:00	3
19:14:00	0
19:16:00	0
19:18:00	0
19:20:00	0
19:22:00	0
19:24:00	0
19:26:00	0
19:28:00	37
19:30:00	118
19:32:00	348
19:34:00	0
19:36:00	0
19:38:00	0
19:40:00	0
19:42:00	0
19:44:00	0
19:46:00	0
19:48:00	0
19:50:00	0
19:52:00	0
19:54:00	23
19:56:00	0
19:58:00	0
20:00:00	0
20:02:00	0
20:04:00	0
20:06:00	0
20:08:00	0
20:10:00	0
20:12:00	0
20:14:00	0
20:16:00	0
20:18:00	0
20:20:00	11
20:22:00	21
20:24:00	58
20:26:00	0
20:28:00	0
20:30:00	0
20:32:00	0
20:34:00	0
20:36:00	0
20:38:00	0
20:40:00	0
20:42:00	0
20:44:00	0
20:46:00	0
20:48:00	8
20:50:00	0
20:52:00	5
20:54:00	0
20:56:00	0
20:58:00	0
21:00:00	0
21:02:00	0
21:04:00	11
21:06:00	0
21:08:00	0
21:10:00	0
21:12:00	0
21:14:00	0
21:16:00	0
21:18:00	0
21:20:00	0
21:22:00	0
21:24:00	0
21:26:00	0
21:28:00	0
21:30:00	0
21:32:00	0
21:34:00	0
21:36:00	0
21:38:00	0
21:40:00	0
21:42:00	0
21:44:00	133
21:46:00	275
21:48:00	326
21:50:00	44
21:52:00	0
21:54:00	0
21:56:00	36
21:58:00	84
22:00:00	604
22:02:00	371
22:04:00	371
22:06:00	360
22:08:00	0
22:10:00	0
22:12:00	0
22:14:00	5
22:16:00	0
22:18:00	0
22:20:00	0
22:22:00	0
22:24:00	3
22:26:00	11
22:28:00	13
22:30:00	0
22:32:00	0
22:34:00	26
22:36:00	143
22:38:00	0
22:40:00	97
22:42:00	24
22:44:00	0
22:46:00	0
22:48:00	0
22:50:00	10
22:52:00	0
22:54:00	0
22:56:00	0
22:58:00	32
23:00:00	3
23:02:00	0
23:04:00	0
23:06:00	0
23:08:00	0
23:10:00	0
23:12:00	0
23:14:00	26
23:16:00	0
23:18:00	0
23:20:00	0
23:22:00	0
23:24:00	87
23:26:00	0
23:28:00	21
23:30:00	3
23:32:00	6
23:34:00	0
23:36:00	0
23:38:00	0
23:40:00	0
23:42:00	0
23:44:00	0
23:46:00	0
23:48:00	6
23:50:00	0
23:52:00	8
23:54:00	0
23:56:00	3
23:58:00	0
00:00:00	0
00:02:00	0
00:04:00	0
00:06:00	0
00:08:00	36
00:10:00	0
00:12:00	0
00:14:00	0
00:16:00	0
00:18:00	0
00:20:00	0
00:22:00	0
00:24:00	0
00:26:00	0
00:28:00	0
00:30:00	0
00:32:00	0
00:34:00	0
00:36:00	0
00:38:00	0
00:40:00	0
00:42:00	0
00:44:00	0
00:46:00	0
00:48:00	0
00:50:00	0
00:52:00	0
00:54:00	0
00:56:00	0
00:58:00	0
01:00:00	0
01:02:00	3
01:04:00	0
01:06:00	0
01:08:00	250
01:10:00	0
01:12:00	0
01:14:00	15
01:16:00	0
01:18:00	0
01:20:00	65
01:22:00	0
01:24:00	0
01:26:00	0
01:28:00	0
01:30:00	0
01:32:00	0
01:34:00	0
01:36:00	0
01:38:00	0
01:40:00	0
01:42:00	0
01:44:00	0
01:46:00	0
01:48:00	0
01:50:00	0
01:52:00	0
01:54:00	0
01:56:00	0
01:58:00	0
02:00:00	0
02:02:00	15
02:04:00	0
02:06:00	3
02:08:00	0
02:10:00	0
02:12:00	0
02:14:00	0
02:16:00	0
02:18:00	3
02:20:00	233
02:22:00	94
02:24:00	0
02:26:00	0
02:28:00	0
02:30:00	0
02:32:00	6
02:34:00	0
02:36:00	37
02:38:00	0
02:40:00	0
02:42:00	0
02:44:00	0
02:46:00	0
02:48:00	0
02:50:00	8
02:52:00	5
02:54:00	0
02:56:00	0
02:58:00	10
03:00:00	0
03:02:00	36
03:04:00	0
03:06:00	0
03:08:00	515
03:10:00	732
03:12:00	217
03:14:00	757
03:16:00	807
03:18:00	710
03:20:00	687
03:22:00	499
03:24:00	833
03:26:00	499
03:28:00	860
03:30:00	0
03:32:00	0
03:34:00	0
03:36:00	29
03:38:00	0
03:40:00	0
03:42:00	8
03:44:00	0
03:46:00	3
03:48:00	0
03:50:00	0
03:52:00	0
03:54:00	0
03:56:00	0
03:58:00	0
04:00:00	18
04:02:00	0
04:04:00	0
04:06:00	0
04:08:00	0
04:10:00	0
04:12:00	0
04:14:00	0
04:16:00	0
04:18:00	0
04:20:00	34
04:22:00	71
04:24:00	143
04:26:00	0
04:28:00	0
04:30:00	0
04:32:00	36
04:34:00	0
04:36:00	0
04:38:00	0
04:40:00	0
04:42:00	0
04:44:00	0
04:46:00	0
04:48:00	0
04:50:00	0
04:52:00	0
04:54:00	6
04:56:00	52
04:58:00	0
05:00:00	0
05:02:00	0
05:04:00	0
05:06:00	0
05:08:00	0
05:10:00	0
05:12:00	0
05:14:00	5
05:16:00	0
05:18:00	26
05:20:00	18
05:22:00	0
05:24:00	0
05:26:00	0
05:28:00	0
05:30:00	209
05:32:00	0
05:34:00	8
05:36:00	225
05:38:00	1218
05:40:00	152
05:42:00	55
05:44:00	0
05:46:00	0
05:48:00	0
05:50:00	0
05:52:00	0
05:54:00	8
05:56:00	8
05:58:00	0
06:00:00	0
06:02:00	0
06:04:00	0
06:06:00	0
06:08:00	0
06:10:00	0
06:12:00	0
06:14:00	21
06:16:00	0
06:18:00	0
06:20:00	0
06:22:00	3
06:24:00	0
06:26:00	0
06:28:00	0
06:30:00	104
06:32:00	0
06:34:00	0
06:36:00	21
06:38:00	26
06:40:00	0
06:42:00	0
06:44:00	0
06:46:00	0
06:48:00	0
06:50:00	0
06:52:00	0
06:54:00	0
06:56:00	0
06:58:00	0
07:00:00	0
07:02:00	0
07:04:00	0
07:06:00	28
07:08:00	0
07:10:00	0
07:12:00	15
07:14:00	0
07:16:00	0
07:18:00	0
07:20:00	0
07:22:00	8
07:24:00	44
07:26:00	3
07:28:00	305
07:30:00	1669
07:32:00	946
07:34:00	977
07:36:00	687
07:38:00	666
07:40:00	666
07:42:00	531
07:44:00	326
07:46:00	604
07:48:00	337
07:50:00	295
07:52:00	337
07:54:00	266
07:56:00	0
07:58:00	0
08:00:00	3
08:02:00	0
08:04:00	0
08:06:00	0
08:08:00	11
08:10:00	84
08:12:00	3
08:14:00	326
08:16:00	384
08:18:00	515
08:20:00	326
08:22:00	0
08:24:00	0
08:26:00	0
08:28:00	0
08:30:00	0
08:32:00	104
08:34:00	133
08:36:00	0
08:38:00	0
08:40:00	10
08:42:00	3
08:44:00	0
08:46:00	0
08:48:00	0
08:50:00	16
08:52:00	0
08:54:00	0
08:56:00	8
08:58:00	0
09:00:00	0
09:02:00	0
09:04:00	0
09:06:00	0
09:08:00	0
09:10:00	0
09:12:00	0
09:14:00	29
09:16:00	0
09:18:00	0
09:20:00	0
09:22:00	0
09:24:00	0
09:26:00	0
09:28:00	0
09:30:00	0
09:32:00	0
09:34:00	8
09:36:00	0
09:38:00	0
09:40:00	0
09:42:00	0
09:44:00	0
09:46:00	15
09:48:00	0
09:50:00	0
09:52:00	0
09:54:00	0
09:56:00	0
09:58:00	15
10:00:00	31
10:02:00	3
10:04:00	0
10:06:00	0
10:08:00	0
10:10:00	147
10:12:00	104
10:14:00	0
10:16:00	0
10:18:00	0
10:20:00	0
10:22:00	0
10:24:00	0
10:26:00	0
10:28:00	0
10:30:00	0
10:32:00	0
10:34:00	47
10:36:00	0
10:38:00	24
10:40:00	0
10:42:00	0
10:44:00	0
10:46:00	3
10:48:00	0
10:50:00	84
10:52:00	0
10:54:00	0
10:56:00	0
10:58:00	0
11:00:00	0
11:02:00	0
11:04:00	0
11:06:00	0
11:08:00	0
11:10:00	39
11:12:00	0
11:14:00	0
11:16:00	0
11:18:00	0
11:20:00	0
11:22:00	0
11:24:00	0
11:26:00	0
11:28:00	0
11:30:00	0
11:32:00	11
11:34:00	29
11:36:00	0
11:38:00	0
11:40:00	0
11:42:00	0
11:44:00	0
11:46:00	0
11:48:00	0
11:50:00	0
11:52:00	0
11:54:00	0
11:56:00	0
11:58:00	11
12:00:00	0
12:02:00	0
12:04:00	0
12:06:00	0
12:08:00	0
12:10:00	3
12:12:00	0
12:14:00	0
12:16:00	32
12:18:00	0
12:20:00	0
12:22:00	45
12:24:00	109
12:26:00	0
12:28:00	0
12:30:00	3
12:32:00	0
12:34:00	0
12:36:00	0
12:38:00	0
12:40:00	0
12:42:00	0
12:44:00	0
12:46:00	37
12:48:00	0
12:50:00	0
12:52:00	0
12:54:00	18
12:56:00	384
12:58:00	666
13:00:00	371
13:02:00	295
13:04:00	15
13:06:00	0
13:08:00	0
13:10:00	0
13:12:00	28
13:14:00	3
13:16:00	0
13:18:00	0
13:20:00	36
13:22:00	757
13:24:00	531
13:26:00	410
13:28:00	147
13:30:00	710
13:32:00	549
13:34:00	326
13:36:00	62
13:38:00	452
13:40:00	285
13:42:00	0
13:44:00	0
13:46:00	0
13:48:00	5
13:50:00	0
13:52:00	348
13:54:00	241
13:56:00	13
13:58:00	0
14:00:00	0
14:02:00	0
14:04:00	52
14:06:00	34
14:08:00	75
14:10:00	0
14:12:00	0
14:14:00	0
14:16:00	6
14:18:00	0
14:20:00	0
14:22:00	0
14:24:00	0
14:26:00	65
14:28:00	75
14:30:00	0
14:32:00	217
14:34:00	241
14:36:00	233
14:38:00	55
14:40:00	0
14:42:00	3
14:44:00	49
14:46:00	0
14:48:00	326
14:50:00	567
14:52:00	946
14:54:00	1008
14:56:00	946
14:58:00	666
15:00:00	13
15:02:00	133
15:04:00	241
15:06:00	78
15:08:00	0
15:10:00	3
15:12:00	0
15:14:00	0
15:16:00	0
15:18:00	0
15:20:00	0
15:22:00	0
15:24:00	0
15:26:00	10
15:28:00	0
15:30:00	0
15:32:00	531
15:34:00	11
15:36:00	515
15:38:00	360
15:40:00	3
15:42:00	0
15:44:00	37
15:46:00	0
15:48:00	8
15:50:00	8
15:52:00	807
15:54:00	326
15:56:00	397
15:58:00	314
16:00:00	1008
16:02:00	860
16:04:00	1181
16:06:00	1257
16:08:00	314
16:10:00	326
16:12:00	0
16:14:00	5
16:16:00	0
16:18:00	75
16:20:00	0
16:22:00	0
16:24:00	0
16:26:00	0
16:28:00	6
16:30:00	0
16:32:00	16
16:34:00	0
16:36:00	29
16:38:00	39
16:40:00	29
16:42:00	0
16:44:00	0
16:46:00	0
16:48:00	118
16:50:00	10
16:52:00	0
16:54:00	0
16:56:00	0
16:58:00	0
17:00:00	0
17:02:00	0
17:04:00	3
17:06:00	0
17:08:00	3
17:10:00	0
17:12:00	24
17:14:00	0
17:16:00	0
17:18:00	0
17:20:00	0
17:22:00	0
17:24:00	0
17:26:00	21
17:28:00	23
17:30:00	0
17:32:00	0
17:34:00	65
17:36:00	65
17:38:00	75
17:40:00	0
17:42:00	0
17:44:00	0
17:46:00	0
17:48:00	0
17:50:00	0
17:52:00	55
17:54:00	0
17:56:00	0
17:58:00	0
18:00:00	0
18:02:00	0
18:04:00	0
18:06:00	0
18:08:00	52
18:10:00	233
18:12:00	258
18:14:00	91
18:16:00	15
18:18:00	42
18:20:00	241
18:22:00	275
18:24:00	225
18:26:00	5
18:28:00	0
18:30:00	266
18:32:00	266
18:34:00	258
18:36:00	314
18:38:00	45
18:40:00	15
18:42:00	0
18:44:00	0
18:46:00	55
18:48:00	0
18:50:00	0
18:52:00	0
18:54:00	15
18:56:00	0
18:58:00	0
19:00:00	567
19:02:00	624
19:04:00	68
19:06:00	8
19:08:00	0
19:10:00	10
19:12:00	0
19:14:00	0
19:16:00	3
19:18:00	0
19:20:00	0
19:22:00	0
19:24:00	0
19:26:00	36
19:28:00	0
19:30:00	10
19:32:00	1144
19:34:00	348
19:36:00	348
19:38:00	515
19:40:00	275
19:42:00	21
19:44:00	0
19:46:00	31
19:48:00	11
19:50:00	164
19:52:00	47
19:54:00	326
19:56:00	326
19:58:00	888
20:00:00	5
20:02:00	26
20:04:00	113
20:06:00	285
20:08:00	337
20:10:00	423
20:12:00	177
20:14:00	833
20:16:00	0
20:18:00	3
20:20:00	11
20:22:00	0
20:24:00	0
20:26:00	0
20:28:00	0
20:30:00	0
20:32:00	0
20:34:00	0
20:36:00	0
20:38:00	0
20:40:00	0
20:42:00	0
20:44:00	0
20:46:00	3
20:48:00	0
20:50:00	13
20:52:00	0
20:54:00	0
20:56:00	0
20:58:00	50
21:00:00	0
21:02:00	0
21:04:00	0
21:06:00	567
21:08:00	860
21:10:00	666
21:12:00	26
21:14:00	0
21:16:00	0
21:18:00	0
21:20:00	0
21:22:00	0
21:24:00	0
21:26:00	0
21:28:00	62
21:30:00	6
21:32:00	0
21:34:00	5
21:36:00	10
21:38:00	0
21:40:00	0
21:42:00	24
21:44:00	0
21:46:00	0
21:48:00	0
21:50:00	0
21:52:00	0
21:54:00	3
21:56:00	0
21:58:00	18
22:00:00	0
22:02:00	3
22:04:00	266
22:06:00	452
22:08:00	483
22:10:00	483
22:12:00	0
22:14:00	6
22:16:00	45
22:18:00	28
22:20:00	109
22:22:00	337
22:24:00	0
22:26:00	0
22:28:00	0
22:30:00	0
22:32:00	0
22:34:00	0
22:36:00	0
22:38:00	24
22:40:00	0
22:42:00	0
22:44:00	0
22:46:00	0
22:48:00	18
22:50:00	0
22:52:00	0
22:54:00	0
22:56:00	0
22:58:00	0
23:00:00	5
23:02:00	0
23:04:00	0
23:06:00	0
23:08:00	0
23:10:00	15
23:12:00	0
23:14:00	0
23:16:00	0
23:18:00	0
23:20:00	0
23:22:00	0
23:24:00	0
23:26:00	0
23:28:00	0
23:30:00	26
23:32:00	0
23:34:00	0
23:36:00	0
23:38:00	0
23:40:00	0
23:42:00	0
23:44:00	0
23:46:00	0
23:48:00	6
23:50:00	0
23:52:00	0
23:54:00	0
23:56:00	0
23:58:00	34
00:00:00	0
00:02:00	0
00:04:00	0
00:06:00	0
00:08:00	0
00:10:00	0
00:12:00	0
00:14:00	0
00:16:00	58
00:18:00	217
00:20:00	26
00:22:00	0
00:24:00	0
00:26:00	0
00:28:00	8
00:30:00	0
00:32:00	0
00:34:00	0
00:36:00	0
00:38:00	0
00:40:00	0
00:42:00	6
00:44:00	0
00:46:00	0
00:48:00	0
00:50:00	0
00:52:00	0
00:54:00	11
00:56:00	0
00:58:00	28
01:00:00	0
01:02:00	0
01:04:00	0
01:06:00	0
01:08:00	3
01:10:00	32
01:12:00	0
01:14:00	0
01:16:00	0
01:18:00	0
01:20:00	0
01:22:00	3
01:24:00	0
01:26:00	0
01:28:00	0
01:30:00	45
01:32:00	8
01:34:00	0
01:36:00	305
01:38:00	585
01:40:00	452
01:42:00	266
01:44:00	0
01:46:00	0
01:48:00	0
01:50:00	0
01:52:00	0
01:54:00	0
01:56:00	0
01:58:00	0
02:00:00	0
02:02:00	0
02:04:00	6
02:06:00	0
02:08:00	0
02:10:00	0
02:12:00	0
02:14:00	0
02:16:00	0
02:18:00	0
02:20:00	8
02:22:00	0
02:24:00	0
02:26:00	0
02:28:00	0
02:30:00	0
02:32:00	0
02:34:00	0
02:36:00	0
02:38:00	0
02:40:00	0
02:42:00	0
02:44:00	42
02:46:00	0
02:48:00	6
02:50:00	0
02:52:00	0
02:54:00	0
02:56:00	0
02:58:00	0
03:00:00	0
03:02:00	0
03:04:00	0
03:06:00	0
03:08:00	0
03:10:00	0
03:12:00	28
03:14:00	0
03:16:00	0
03:18:00	26
03:20:00	0
03:22:00	0
03:24:00	0
03:26:00	0
03:28:00	0
03:30:00	0
03:32:00	0
03:34:00	0
03:36:00	13
03:38:00	0
03:40:00	0
03:42:00	0
03:44:00	0
03:46:00	0
03:48:00	0
03:50:00	0
03:52:00	0
03:54:00	52
03:56:00	16
03:58:00	0
04:00:00	0
04:02:00	0
04:04:00	0
04:06:00	0
04:08:00	0
04:10:00	0
04:12:00	0
04:14:00	0
04:16:00	5
04:18:00	0
04:20:00	0
04:22:00	0
04:24:00	0
04:26:00	3
04:28:00	0
04:30:00	0
04:32:00	0
04:34:00	42
04:36:00	177
04:38:00	65
04:40:00	0
04:42:00	41
04:44:00	295
04:46:00	285
04:48:00	3
04:50:00	28
04:52:00	0
04:54:00	0
04:56:00	0
04:58:00	0
05:00:00	0
05:02:00	0
05:04:00	0
05:06:00	19
05:08:00	15
05:10:00	0
05:12:00	0
05:14:00	0
05:16:00	0
05:18:00	0
05:20:00	62
05:22:00	71
05:24:00	177
05:26:00	1008
05:28:00	397
05:30:00	28
05:32:00	0
05:34:00	285
05:36:00	8
05:38:00	0
05:40:00	0
05:42:00	3
05:44:00	0
05:46:00	0
05:48:00	13
05:50:00	0
05:52:00	49
05:54:00	0
05:56:00	3
05:58:00	0
06:00:00	0
18:00:00	3
18:02:00	0
18:04:00	0
18:06:00	0
18:08:00	0
18:10:00	0
18:12:00	0
18:14:00	13
18:16:00	0
18:18:00	28
18:20:00	0
18:22:00	0
18:24:00	11
18:26:00	0
18:28:00	0
18:30:00	0
18:32:00	3
18:34:00	305
18:36:00	348
18:38:00	0
18:40:00	37
18:42:00	0
18:44:00	0
18:46:00	0
18:48:00	0
18:50:00	0
18:52:00	0
18:54:00	0
18:56:00	0
18:58:00	0
19:00:00	0
19:02:00	0
19:04:00	0
19:06:00	0
19:08:00	0
19:10:00	0
19:12:00	0
19:14:00	241
19:16:00	0
19:18:00	0
19:20:00	0
19:22:00	0
19:24:00	0
19:26:00	0
19:28:00	0
19:30:00	0
19:32:00	0
19:34:00	0
19:36:00	0
19:38:00	0
19:40:00	0
19:42:00	0
19:44:00	0
19:46:00	0
19:48:00	0
19:50:00	0
19:52:00	0
19:54:00	0
19:56:00	0
19:58:00	0
20:00:00	0
20:02:00	0
20:04:00	0
20:06:00	0
20:08:00	0
20:10:00	118
20:12:00	0
20:14:00	0
20:16:00	0
20:18:00	0
20:20:00	0
20:22:00	0
20:24:00	0
20:26:00	0
20:28:00	3
20:30:00	0
20:32:00	0
20:34:00	29
20:36:00	0
20:38:00	0
20:40:00	0
20:42:00	15
20:44:00	170
20:46:00	28
20:48:00	0
20:50:00	0
20:52:00	0
20:54:00	0
20:56:00	0
20:58:00	0
21:00:00	0
21:02:00	0
21:04:00	0
21:06:00	326
21:08:00	531
21:10:00	371
21:12:00	1144
21:14:00	1257
21:16:00	1218
21:18:00	1257
21:20:00	21
21:22:00	113
21:24:00	0
21:26:00	0
21:28:00	3
21:30:00	946
21:32:00	833
21:34:00	1298
21:36:00	384
21:38:00	275
21:40:00	0
21:42:00	0
21:44:00	0
21:46:00	0
21:48:00	0
21:50:00	0
21:52:00	0
21:54:00	0
21:56:00	6
21:58:00	0
22:00:00	0
22:02:00	0
22:04:00	0
22:06:00	0
22:08:00	45
22:10:00	0
22:12:00	0
22:14:00	31
22:16:00	0
22:18:00	0
22:20:00	499
22:22:00	624
22:24:00	275
22:26:00	275
22:28:00	1144
22:30:00	225
22:32:00	16
22:34:00	123
22:36:00	0
22:38:00	3
22:40:00	0
22:42:00	0
22:44:00	0
22:46:00	0
22:48:00	209
22:50:00	348
22:52:00	888
22:54:00	549
22:56:00	113
22:58:00	3
23:00:00	0
23:02:00	177
23:04:00	177
23:06:00	0
23:08:00	5
23:10:00	3
23:12:00	0
23:14:00	0
23:16:00	0
23:18:00	0
23:20:00	0
23:22:00	0
23:24:00	233
23:26:00	87
23:28:00	0
23:30:00	3
23:32:00	209
23:34:00	3
23:36:00	0
23:38:00	0
23:40:00	0
23:42:00	0
23:44:00	0
23:46:00	0
23:48:00	0
23:50:00	28
23:52:00	0
23:54:00	0
23:56:00	13
23:58:00	0
00:00:00	0
00:02:00	0
00:04:00	0
00:06:00	0
00:08:00	0
00:10:00	0
00:12:00	31
00:14:00	0
00:16:00	0
00:18:00	0
00:20:00	0
00:22:00	0
00:24:00	0
00:26:00	0
00:28:00	0
00:30:00	0
00:32:00	0
00:34:00	0
[truncated: 5,205 more rows]

## Sheet: 13-083 Audrey
Time	Activity			Out of the study for the second part pf the cross-over
00:00:00	0
00:02:00	0
00:04:00	0
00:06:00	0
00:08:00	0
00:10:00	0
00:12:00	0
00:14:00	0
00:16:00	0
00:18:00	49
00:20:00	0
00:22:00	0
00:24:00	0
00:26:00	0
00:28:00	0
00:30:00	0
00:32:00	0
00:34:00	0
00:36:00	0
00:38:00	0
00:40:00	3
00:42:00	0
00:44:00	0
00:46:00	0
00:48:00	113
00:50:00	27
00:52:00	455
00:54:00	197
00:56:00	386
00:58:00	0
01:00:00	0
01:02:00	0
01:04:00	217
01:06:00	0
01:08:00	0
01:10:00	3
01:12:00	7
01:14:00	0
01:16:00	0
01:18:00	0
01:20:00	0
01:22:00	0
01:24:00	3
01:26:00	8
01:28:00	0
01:30:00	0
01:32:00	0
01:34:00	0
01:36:00	0
01:38:00	0
01:40:00	0
01:42:00	0
01:44:00	0
01:46:00	0
01:48:00	0
01:50:00	0
01:52:00	0
01:54:00	0
01:56:00	0
01:58:00	0
02:00:00	0
02:02:00	0
02:04:00	0
02:06:00	153
02:08:00	0
02:10:00	0
02:12:00	0
02:14:00	0
02:16:00	0
02:18:00	0
02:20:00	0
02:22:00	0
02:24:00	0
02:26:00	0
02:28:00	0
02:30:00	0
02:32:00	0
02:34:00	0
02:36:00	0
02:38:00	51
02:40:00	362
02:42:00	0
02:44:00	0
02:46:00	0
02:48:00	0
02:50:00	0
02:52:00	0
02:54:00	0
02:56:00	0
02:58:00	0
03:00:00	3
03:02:00	0
03:04:00	0
03:06:00	0
03:08:00	0
03:10:00	0
03:12:00	0
03:14:00	0
03:16:00	0
03:18:00	0
03:20:00	40
03:22:00	0
03:24:00	0
03:26:00	0
03:28:00	0
03:30:00	0
03:32:00	0
03:34:00	0
03:36:00	0
03:38:00	0
03:40:00	0
03:42:00	0
03:44:00	0
03:46:00	0
03:48:00	0
03:50:00	0
03:52:00	0
03:54:00	0
03:56:00	0
03:58:00	0
04:00:00	0
04:02:00	0
04:04:00	0
04:06:00	22
04:08:00	0
04:10:00	0
04:12:00	0
04:14:00	0
04:16:00	0
04:18:00	12
04:20:00	0
04:22:00	0
04:24:00	3
04:26:00	0
04:28:00	0
04:30:00	0
04:32:00	0
04:34:00	0
04:36:00	0
04:38:00	0
04:40:00	47
04:42:00	0
04:44:00	0
04:46:00	0
04:48:00	0
04:50:00	12
04:52:00	10
04:54:00	0
04:56:00	0
04:58:00	0
05:00:00	0
05:02:00	29
05:04:00	0
05:06:00	0
05:08:00	0
05:10:00	0
05:12:00	0
05:14:00	0
05:16:00	0
05:18:00	3
05:20:00	0
05:22:00	0
05:24:00	158
05:26:00	12
05:28:00	0
05:30:00	0
05:32:00	0
05:34:00	0
05:36:00	0
05:38:00	0
05:40:00	0
05:42:00	0
05:44:00	0
05:46:00	0
05:48:00	0
05:50:00	0
05:52:00	0
05:54:00	0
05:56:00	0
05:58:00	0
06:00:00	0
06:02:00	0
06:04:00	0
06:06:00	0
06:08:00	0
06:10:00	0
06:12:00	0
06:14:00	0
06:16:00	0
06:18:00	0
06:20:00	0
06:22:00	0
06:24:00	0
06:26:00	0
06:28:00	17
06:30:00	0
06:32:00	0
06:34:00	0
06:36:00	0
06:38:00	0
06:40:00	0
06:42:00	0
06:44:00	0
06:46:00	7
06:48:00	0
06:50:00	8
06:52:00	0
06:54:00	0
06:56:00	0
06:58:00	10
07:00:00	0
07:02:00	0
07:04:00	7
07:06:00	0
07:08:00	5
07:10:00	0
07:12:00	0
07:14:00	0
07:16:00	5
07:18:00	0
07:20:00	0
07:22:00	0
07:24:00	15
07:26:00	0
07:28:00	0
07:30:00	0
07:32:00	226
07:34:00	29
07:36:00	0
07:38:00	0
07:40:00	0
07:42:00	0
07:44:00	0
07:46:00	0
07:48:00	0
07:50:00	0
07:52:00	0
07:54:00	0
07:56:00	276
07:58:00	0
08:00:00	0
08:02:00	0
08:04:00	0
08:06:00	0
08:08:00	0
08:10:00	0
08:12:00	0
08:14:00	0
08:16:00	0
08:18:00	3
08:20:00	0
08:22:00	5
08:24:00	0
08:26:00	3
08:28:00	0
08:30:00	5
08:32:00	0
08:34:00	0
08:36:00	0
08:38:00	0
08:40:00	0
08:42:00	0
08:44:00	692
08:46:00	307
08:48:00	714
08:50:00	3
08:52:00	0
08:54:00	0
08:56:00	0
08:58:00	12
09:00:00	0
09:02:00	3
09:04:00	0
09:06:00	648
09:08:00	536
09:10:00	399
09:12:00	259
09:14:00	15
09:16:00	0
09:18:00	197
09:20:00	74
09:22:00	24
09:24:00	197
09:26:00	0
09:28:00	3
09:30:00	30
09:32:00	0
09:34:00	0
09:36:00	44
09:38:00	10
09:40:00	0
09:42:00	0
09:44:00	27
09:46:00	571
09:48:00	984
09:50:00	10
09:52:00	13
09:54:00	7
09:56:00	15
09:58:00	8
10:00:00	0
10:02:00	399
10:04:00	54
10:06:00	25
10:08:00	0
10:10:00	0
10:12:00	0
10:14:00	0
10:16:00	0
10:18:00	0
10:20:00	0
10:22:00	0
10:24:00	0
10:26:00	0
10:28:00	0
10:30:00	0
10:32:00	0
10:34:00	0
10:36:00	0
10:38:00	0
10:40:00	0
10:42:00	0
10:44:00	0
10:46:00	0
10:48:00	0
10:50:00	0
10:52:00	0
10:54:00	0
10:56:00	0
10:58:00	0
11:00:00	0
11:02:00	0
11:04:00	0
11:06:00	22
11:08:00	0
11:10:00	0
11:12:00	0
11:14:00	0
11:16:00	0
11:18:00	0
11:20:00	0
11:22:00	0
11:24:00	0
11:26:00	0
11:28:00	3
11:30:00	0
11:32:00	0
11:34:00	0
11:36:00	0
11:38:00	0
11:40:00	0
11:42:00	32
11:44:00	158
11:46:00	35
11:48:00	1482
11:50:00	608
11:52:00	894
11:54:00	738
11:56:00	866
11:58:00	692
12:00:00	1437
12:02:00	243
12:04:00	714
12:06:00	670
12:08:00	714
12:10:00	296
12:12:00	1437
12:14:00	440
12:16:00	39
12:18:00	64
12:20:00	101
12:22:00	128
12:24:00	177
12:26:00	77
12:28:00	84
12:30:00	177
12:32:00	170
12:34:00	27
12:36:00	10
12:38:00	0
12:40:00	0
12:42:00	953
12:44:00	455
12:46:00	259
12:48:00	470
12:50:00	953
12:52:00	71
12:54:00	440
12:56:00	953
12:58:00	148
13:00:00	839
13:02:00	1228
13:04:00	812
13:06:00	350
13:08:00	589
13:10:00	552
13:12:00	536
13:14:00	8
13:16:00	571
13:18:00	648
13:20:00	268
13:22:00	0
13:24:00	3
13:26:00	0
13:28:00	8
13:30:00	0
13:32:00	19
13:34:00	0
13:36:00	1681
13:38:00	1081
13:40:00	426
13:42:00	20
13:44:00	628
13:46:00	153
13:48:00	138
13:50:00	413
13:52:00	197
13:54:00	502
13:56:00	184
13:58:00	133
14:00:00	307
14:02:00	133
14:04:00	470
14:06:00	71
14:08:00	327
14:10:00	953
14:12:00	812
14:14:00	386
14:16:00	787
14:18:00	692
14:20:00	670
14:22:00	44
14:24:00	163
14:26:00	0
14:28:00	787
14:30:00	440
14:32:00	3
14:34:00	0
14:36:00	0
14:38:00	0
14:40:00	0
14:42:00	3
14:44:00	552
14:46:00	24
14:48:00	27
14:50:00	8
14:52:00	20
14:54:00	0
14:56:00	485
14:58:00	628
15:00:00	52
15:02:00	197
15:04:00	350
15:06:00	307
15:08:00	327
15:10:00	211
15:12:00	1117
15:14:00	455
15:16:00	52
15:18:00	163
15:20:00	71
15:22:00	296
15:24:00	177
15:26:00	19
15:28:00	94
15:30:00	101
15:32:00	327
15:34:00	163
15:36:00	0
15:38:00	0
15:40:00	0
15:42:00	0
15:44:00	0
15:46:00	0
15:48:00	0
15:50:00	714
15:52:00	519
15:54:00	502
15:56:00	866
15:58:00	761
16:00:00	0
16:02:00	108
16:04:00	327
16:06:00	0
16:08:00	0
16:10:00	81
16:12:00	0
16:14:00	0
16:16:00	0
16:18:00	374
16:20:00	197
16:22:00	839
16:24:00	29
16:26:00	296
16:28:00	426
16:30:00	327
16:32:00	350
16:34:00	211
16:36:00	386
16:38:00	440
16:40:00	197
16:42:00	30
16:44:00	40
16:46:00	3
16:48:00	0
16:50:00	0
16:52:00	0
16:54:00	0
16:56:00	0
16:58:00	0
17:00:00	0
17:02:00	0
17:04:00	0
17:06:00	0
17:08:00	0
17:10:00	0
17:12:00	3
17:14:00	0
17:16:00	0
17:18:00	0
17:20:00	0
17:22:00	0
17:24:00	0
17:26:00	0
17:28:00	0
17:30:00	0
17:32:00	0
17:34:00	47
17:36:00	0
17:38:00	0
17:40:00	0
17:42:00	0
17:44:00	0
17:46:00	0
17:48:00	0
17:50:00	0
17:52:00	0
17:54:00	3
17:56:00	0
17:58:00	0
18:00:00	0
18:02:00	0
18:04:00	0
18:06:00	0
18:08:00	0
18:10:00	37
18:12:00	0
18:14:00	0
18:16:00	0
18:18:00	0
18:20:00	3
18:22:00	0
18:24:00	0
18:26:00	0
18:28:00	57
18:30:00	0
18:32:00	0
18:34:00	0
18:36:00	0
18:38:00	0
18:40:00	5
18:42:00	3
18:44:00	670
18:46:00	211
18:48:00	519
18:50:00	502
18:52:00	536
18:54:00	470
18:56:00	470
18:58:00	589
19:00:00	259
19:02:00	399
19:04:00	536
19:06:00	190
19:08:00	0
19:10:00	0
19:12:00	0
19:14:00	0
19:16:00	0
19:18:00	0
19:20:00	0
19:22:00	0
19:24:00	0
19:26:00	0
19:28:00	0
19:30:00	0
19:32:00	0
19:34:00	0
19:36:00	3
19:38:00	3
19:40:00	0
19:42:00	0
19:44:00	12
19:46:00	0
19:48:00	0
19:50:00	0
19:52:00	0
19:54:00	27
19:56:00	0
19:58:00	0
20:00:00	0
20:02:00	35
20:04:00	0
20:06:00	0
20:08:00	0
20:10:00	0
20:12:00	0
20:14:00	0
20:16:00	0
20:18:00	0
20:20:00	0
20:22:00	15
20:24:00	0
20:26:00	0
20:28:00	0
20:30:00	0
20:32:00	0
20:34:00	0
20:36:00	3
20:38:00	0
20:40:00	0
20:42:00	12
20:44:00	0
20:46:00	8
20:48:00	0
20:50:00	0
20:52:00	0
20:54:00	0
20:56:00	0
20:58:00	25
21:00:00	3
21:02:00	0
21:04:00	0
21:06:00	0
21:08:00	3
21:10:00	0
21:12:00	0
21:14:00	0
21:16:00	0
21:18:00	0
21:20:00	0
21:22:00	0
21:24:00	413
21:26:00	426
21:28:00	485
21:30:00	536
21:32:00	234
21:34:00	317
21:36:00	113
21:38:00	0
21:40:00	0
21:42:00	0
21:44:00	0
21:46:00	0
21:48:00	0
21:50:00	17
21:52:00	0
21:54:00	0
21:56:00	0
21:58:00	0
22:00:00	10
22:02:00	0
22:04:00	39
22:06:00	0
22:08:00	0
22:10:00	0
22:12:00	0
22:14:00	0
22:16:00	74
22:18:00	0
22:20:00	0
22:22:00	0
22:24:00	0
22:26:00	0
22:28:00	3
22:30:00	5
22:32:00	0
22:34:00	0
22:36:00	0
22:38:00	0
22:40:00	0
22:42:00	0
22:44:00	7
22:46:00	0
22:48:00	0
22:50:00	0
22:52:00	0
22:54:00	259
22:56:00	5
22:58:00	0
23:00:00	0
23:02:00	0
23:04:00	3
23:06:00	0
23:08:00	0
23:10:00	0
23:12:00	0
23:14:00	0
23:16:00	0
23:18:00	0
23:20:00	0
23:22:00	0
23:24:00	0
23:26:00	0
23:28:00	0
23:30:00	0
23:32:00	0
23:34:00	5
23:36:00	0
23:38:00	5
23:40:00	0
23:42:00	0
23:44:00	0
23:46:00	0
23:48:00	0
23:50:00	0
23:52:00	0
23:54:00	3
23:56:00	413
23:58:00	3
00:00:00	0
00:02:00	0
00:04:00	0
00:06:00	0
00:08:00	8
00:10:00	0
00:12:00	0
00:14:00	0
00:16:00	0
00:18:00	10
00:20:00	0
00:22:00	0
00:24:00	0
00:26:00	0
00:28:00	0
00:30:00	0
00:32:00	3
00:34:00	0
00:36:00	0
00:38:00	3
00:40:00	0
00:42:00	0
00:44:00	0
00:46:00	0
00:48:00	8
00:50:00	0
00:52:00	0
00:54:00	0
00:56:00	0
00:58:00	0
01:00:00	0
01:02:00	0
01:04:00	0
01:06:00	7
01:08:00	0
01:10:00	0
01:12:00	0
01:14:00	0
01:16:00	0
01:18:00	0
01:20:00	0
01:22:00	0
01:24:00	0
01:26:00	0
01:28:00	0
01:30:00	0
01:32:00	0
01:34:00	0
01:36:00	0
01:38:00	426
01:40:00	12
01:42:00	0
01:44:00	0
01:46:00	0
01:48:00	0
01:50:00	0
01:52:00	0
01:54:00	0
01:56:00	7
01:58:00	0
02:00:00	29
02:02:00	0
02:04:00	0
02:06:00	0
02:08:00	0
02:10:00	0
02:12:00	0
02:14:00	22
02:16:00	0
02:18:00	0
02:20:00	0
02:22:00	5
02:24:00	74
02:26:00	0
02:28:00	0
02:30:00	0
02:32:00	0
02:34:00	0
02:36:00	0
02:38:00	0
02:40:00	0
02:42:00	0
02:44:00	10
02:46:00	0
02:48:00	0
02:50:00	0
02:52:00	0
02:54:00	0
02:56:00	0
02:58:00	0
03:00:00	0
03:02:00	0
03:04:00	0
03:06:00	3
03:08:00	0
03:10:00	3
03:12:00	0
03:14:00	0
03:16:00	0
03:18:00	19
03:20:00	628
03:22:00	571
03:24:00	440
03:26:00	455
03:28:00	362
03:30:00	339
03:32:00	0
03:34:00	307
03:36:00	0
03:38:00	0
03:40:00	0
03:42:00	0
03:44:00	0
03:46:00	0
03:48:00	0
03:50:00	0
03:52:00	17
03:54:00	0
03:56:00	0
03:58:00	0
04:00:00	0
04:02:00	0
04:04:00	0
04:06:00	0
04:08:00	0
04:10:00	0
04:12:00	0
04:14:00	0
04:16:00	0
04:18:00	0
04:20:00	0
04:22:00	0
04:24:00	3
04:26:00	0
04:28:00	0
04:30:00	5
04:32:00	0
04:34:00	0
04:36:00	3
04:38:00	0
04:40:00	0
04:42:00	0
04:44:00	0
04:46:00	0
04:48:00	0
04:50:00	5
04:52:00	0
04:54:00	10
04:56:00	0
04:58:00	0
05:00:00	0
05:02:00	0
05:04:00	3
05:06:00	138
05:08:00	226
05:10:00	0
05:12:00	502
05:14:00	190
05:16:00	0
05:18:00	692
05:20:00	84
05:22:00	20
05:24:00	0
05:26:00	0
05:28:00	3
05:30:00	101
05:32:00	1016
05:34:00	1117
05:36:00	286
05:38:00	15
05:40:00	47
05:42:00	108
05:44:00	0
05:46:00	0
05:48:00	234
05:50:00	0
05:52:00	276
05:54:00	317
05:56:00	259
05:58:00	350
06:00:00	197
06:02:00	8
06:04:00	128
06:06:00	0
06:08:00	0
06:10:00	0
06:12:00	0
06:14:00	3
06:16:00	0
06:18:00	0
06:20:00	3
06:22:00	0
06:24:00	0
06:26:00	0
06:28:00	0
06:30:00	0
06:32:00	0
06:34:00	0
06:36:00	3
06:38:00	0
06:40:00	0
06:42:00	0
06:44:00	0
06:46:00	0
06:48:00	0
06:50:00	0
06:52:00	148
06:54:00	0
06:56:00	0
06:58:00	5
07:00:00	0
07:02:00	0
07:04:00	0
07:06:00	0
07:08:00	13
07:10:00	0
07:12:00	0
07:14:00	7
07:16:00	0
07:18:00	0
07:20:00	0
07:22:00	0
07:24:00	0
07:26:00	0
07:28:00	0
07:30:00	0
07:32:00	0
07:34:00	0
07:36:00	0
07:38:00	0
07:40:00	0
07:42:00	0
07:44:00	3
07:46:00	0
07:48:00	0
07:50:00	0
07:52:00	0
07:54:00	0
07:56:00	0
07:58:00	0
08:00:00	0
08:02:00	0
08:04:00	0
08:06:00	0
08:08:00	0
08:10:00	0
08:12:00	0
08:14:00	0
08:16:00	0
08:18:00	91
08:20:00	0
08:22:00	0
08:24:00	22
08:26:00	0
08:28:00	0
08:30:00	39
08:32:00	0
08:34:00	0
08:36:00	0
08:38:00	0
08:40:00	5
08:42:00	0
08:44:00	0
08:46:00	0
08:48:00	3
08:50:00	0
08:52:00	7
08:54:00	0
08:56:00	0
08:58:00	8
09:00:00	0
09:02:00	0
09:04:00	5
09:06:00	163
09:08:00	0
09:10:00	0
09:12:00	0
09:14:00	3
09:16:00	3
09:18:00	0
09:20:00	3
09:22:00	13
09:24:00	0
09:26:00	0
09:28:00	0
09:30:00	0
09:32:00	0
09:34:00	0
09:36:00	0
09:38:00	0
09:40:00	0
09:42:00	0
09:44:00	0
09:46:00	0
09:48:00	0
09:50:00	0
09:52:00	0
09:54:00	0
09:56:00	0
09:58:00	0
10:00:00	0
10:02:00	0
10:04:00	0
10:06:00	0
10:08:00	0
10:10:00	0
10:12:00	0
10:14:00	0
10:16:00	0
10:18:00	0
10:20:00	0
10:22:00	0
10:24:00	37
10:26:00	0
10:28:00	0
10:30:00	0
10:32:00	8
10:34:00	0
10:36:00	0
10:38:00	8
10:40:00	0
10:42:00	0
10:44:00	0
10:46:00	0
10:48:00	0
10:50:00	0
10:52:00	0
10:54:00	0
10:56:00	0
10:58:00	0
11:00:00	0
11:02:00	0
11:04:00	0
11:06:00	0
11:08:00	0
11:10:00	3
11:12:00	13
11:14:00	19
11:16:00	0
11:18:00	15
11:20:00	0
11:22:00	0
11:24:00	0
11:26:00	0
11:28:00	0
11:30:00	0
11:32:00	0
11:34:00	0
11:36:00	19
11:38:00	0
11:40:00	0
11:42:00	0
11:44:00	350
11:46:00	0
11:48:00	0
11:50:00	243
11:52:00	54
11:54:00	787
11:56:00	374
11:58:00	440
12:00:00	399
12:02:00	286
12:04:00	234
12:06:00	190
12:08:00	204
12:10:00	413
12:12:00	3
12:14:00	10
12:16:00	0
12:18:00	0
12:20:00	19
12:22:00	0
12:24:00	608
12:26:00	374
12:28:00	307
12:30:00	502
12:32:00	386
12:34:00	327
12:36:00	296
12:38:00	0
12:40:00	0
12:42:00	0
12:44:00	0
12:46:00	5
12:48:00	0
12:50:00	0
12:52:00	0
12:54:00	0
12:56:00	0
12:58:00	0
13:00:00	0
13:02:00	0
13:04:00	0
13:06:00	12
13:08:00	0
13:10:00	0
13:12:00	0
13:14:00	0
13:16:00	0
13:18:00	0
13:20:00	0
13:22:00	5
13:24:00	0
13:26:00	0
13:28:00	0
13:30:00	0
13:32:00	0
13:34:00	5
13:36:00	0
13:38:00	0
13:40:00	0
13:42:00	0
13:44:00	0
13:46:00	0
13:48:00	34
13:50:00	0
13:52:00	0
13:54:00	0
13:56:00	5
13:58:00	362
14:00:00	571
14:02:00	177
14:04:00	128
14:06:00	128
14:08:00	170
14:10:00	552
14:12:00	1228
14:14:00	628
14:16:00	552
14:18:00	670
14:20:00	3
14:22:00	0
14:24:00	0
14:26:00	0
14:28:00	0
14:30:00	0
14:32:00	0
14:34:00	0
14:36:00	0
14:38:00	0
14:40:00	0
14:42:00	0
14:44:00	0
14:46:00	0
14:48:00	1529
14:50:00	670
14:52:00	1117
14:54:00	177
14:56:00	17
14:58:00	0
15:00:00	0
15:02:00	0
15:04:00	8
15:06:00	0
15:08:00	0
15:10:00	5
15:12:00	0
15:14:00	0
15:16:00	0
15:18:00	0
15:20:00	0
15:22:00	34
15:24:00	29
15:26:00	0
15:28:00	0
15:30:00	5
15:32:00	0
15:34:00	0
15:36:00	0
15:38:00	0
15:40:00	0
15:42:00	0
15:44:00	0
15:46:00	0
15:48:00	0
15:50:00	0
15:52:00	0
15:54:00	133
15:56:00	20
15:58:00	0
16:00:00	0
16:02:00	3
16:04:00	0
16:06:00	0
16:08:00	0
16:10:00	0
16:12:00	0
16:14:00	15
16:16:00	0
16:18:00	0
16:20:00	3
16:22:00	0
16:24:00	0
16:26:00	3
16:28:00	0
16:30:00	0
16:32:00	0
16:34:00	0
16:36:00	51
16:38:00	17
16:40:00	0
16:42:00	0
16:44:00	3
16:46:00	0
16:48:00	0
16:50:00	0
16:52:00	0
16:54:00	536
16:56:00	413
16:58:00	714
17:00:00	519
17:02:00	502
17:04:00	519
17:06:00	234
17:08:00	64
17:10:00	3
17:12:00	0
17:14:00	0
17:16:00	3
17:18:00	0
17:20:00	0
17:22:00	0
17:24:00	0
17:26:00	0
17:28:00	0
17:30:00	0
17:32:00	0
17:34:00	61
17:36:00	19
17:38:00	0
17:40:00	276
17:42:00	0
17:44:00	0
17:46:00	0
17:48:00	234
17:50:00	52
17:52:00	7
17:54:00	17
17:56:00	0
17:58:00	204
18:00:00	3
18:02:00	0
18:04:00	0
18:06:00	0
18:08:00	0
18:10:00	0
18:12:00	0
18:14:00	0
18:16:00	0
18:18:00	39
18:20:00	0
18:22:00	0
18:24:00	3
18:26:00	217
18:28:00	170
18:30:00	536
18:32:00	426
18:34:00	589
18:36:00	455
18:38:00	204
18:40:00	61
18:42:00	714
18:44:00	268
18:46:00	177
18:48:00	286
18:50:00	339
18:52:00	0
18:54:00	0
18:56:00	15
18:58:00	0
19:00:00	0
19:02:00	3
19:04:00	0
19:06:00	0
19:08:00	0
19:10:00	243
19:12:00	0
19:14:00	0
19:16:00	104
19:18:00	12
19:20:00	13
19:22:00	0
19:24:00	49
19:26:00	0
19:28:00	123
19:30:00	0
19:32:00	15
19:34:00	0
19:36:00	24
19:38:00	0
19:40:00	0
19:42:00	0
19:44:00	0
19:46:00	0
19:48:00	0
19:50:00	25
19:52:00	3
19:54:00	0
19:56:00	0
19:58:00	27
20:00:00	0
20:02:00	0
20:04:00	0
20:06:00	0
20:08:00	0
20:10:00	0
20:12:00	0
20:14:00	0
20:16:00	0
20:18:00	0
20:20:00	0
20:22:00	0
20:24:00	0
20:26:00	8
20:28:00	10
20:30:00	0
20:32:00	7
20:34:00	0
20:36:00	0
20:38:00	0
20:40:00	0
20:42:00	0
20:44:00	0
20:46:00	0
20:48:00	0
20:50:00	0
20:52:00	0
20:54:00	0
20:56:00	0
20:58:00	0
21:00:00	0
21:02:00	0
21:04:00	0
21:06:00	761
21:08:00	386
21:10:00	34
21:12:00	3
21:14:00	485
21:16:00	339
21:18:00	190
21:20:00	170
21:22:00	0
21:24:00	0
21:26:00	0
21:28:00	0
21:30:00	0
21:32:00	0
21:34:00	0
21:36:00	0
21:38:00	19
21:40:00	0
21:42:00	0
21:44:00	5
21:46:00	0
21:48:00	0
21:50:00	0
21:52:00	0
21:54:00	0
21:56:00	0
21:58:00	0
22:00:00	0
22:02:00	5
22:04:00	0
22:06:00	27
22:08:00	3
22:10:00	0
22:12:00	0
22:14:00	0
22:16:00	0
22:18:00	0
22:20:00	0
22:22:00	0
22:24:00	0
22:26:00	0
22:28:00	8
22:30:00	0
22:32:00	0
22:34:00	67
22:36:00	0
22:38:00	5
22:40:00	3
22:42:00	0
22:44:00	0
22:46:00	12
22:48:00	0
22:50:00	3
22:52:00	0
22:54:00	3
22:56:00	0
22:58:00	0
23:00:00	10
23:02:00	0
23:04:00	0
23:06:00	52
23:08:00	0
23:10:00	0
23:12:00	0
23:14:00	0
23:16:00	0
23:18:00	0
23:20:00	0
23:22:00	536
23:24:00	485
23:26:00	470
23:28:00	286
23:30:00	0
23:32:00	0
23:34:00	0
23:36:00	1048
23:38:00	0
23:40:00	0
23:42:00	0
23:44:00	0
23:46:00	13
23:48:00	29
23:50:00	0
23:52:00	67
23:54:00	0
23:56:00	259
23:58:00	0
00:00:00	0
00:02:00	0
00:04:00	0
00:06:00	0
00:08:00	0
00:10:00	812
00:12:00	5
00:14:00	51
00:16:00	0
00:18:00	0
00:20:00	0
00:22:00	77
00:24:00	0
00:26:00	0
00:28:00	0
00:30:00	211
00:32:00	0
00:34:00	0
00:36:00	3
00:38:00	217
00:40:00	455
00:42:00	88
00:44:00	77
00:46:00	307
00:48:00	113
00:50:00	138
00:52:00	1482
00:54:00	692
00:56:00	184
00:58:00	143
01:00:00	118
01:02:00	211
01:04:00	118
01:06:00	184
01:08:00	138
01:10:00	32
01:12:00	113
01:14:00	0
01:16:00	158
01:18:00	317
01:20:00	339
01:22:00	29
01:24:00	40
01:26:00	10
01:28:00	0
01:30:00	3
01:32:00	0
01:34:00	0
01:36:00	0
01:38:00	0
01:40:00	0
01:42:00	0
01:44:00	0
01:46:00	0
01:48:00	0
01:50:00	259
01:52:00	0
01:54:00	13
01:56:00	0
01:58:00	0
02:00:00	0
02:02:00	0
02:04:00	0
02:06:00	0
02:08:00	0
02:10:00	0
02:12:00	0
02:14:00	3
02:16:00	3
02:18:00	0
02:20:00	0
02:22:00	0
02:24:00	0
02:26:00	0
02:28:00	0
02:30:00	0
02:32:00	0
02:34:00	0
02:36:00	0
02:38:00	71
02:40:00	71
02:42:00	0
02:44:00	0
02:46:00	0
02:48:00	0
02:50:00	0
02:52:00	12
02:54:00	0
02:56:00	0
02:58:00	5
03:00:00	0
03:02:00	0
03:04:00	0
03:06:00	0
03:08:00	0
03:10:00	0
03:12:00	0
03:14:00	3
03:16:00	0
03:18:00	0
03:20:00	0
03:22:00	0
03:24:00	0
03:26:00	64
03:28:00	0
03:30:00	0
03:32:00	276
03:34:00	0
03:36:00	0
03:38:00	0
03:40:00	0
03:42:00	0
03:44:00	0
03:46:00	0
03:48:00	0
03:50:00	0
03:52:00	3
03:54:00	0
03:56:00	57
03:58:00	5
04:00:00	10
04:02:00	0
04:04:00	0
04:06:00	0
04:08:00	0
04:10:00	0
04:12:00	0
04:14:00	0
04:16:00	0
04:18:00	0
04:20:00	0
04:22:00	0
04:24:00	0
04:26:00	7
04:28:00	0
04:30:00	0
04:32:00	0
04:34:00	0
04:36:00	0
04:38:00	0
04:40:00	12
04:42:00	8
04:44:00	0
04:46:00	0
04:48:00	0
04:50:00	3
04:52:00	0
04:54:00	0
04:56:00	12
04:58:00	0
05:00:00	0
05:02:00	0
05:04:00	0
05:06:00	0
05:08:00	0
05:10:00	0
05:12:00	0
05:14:00	10
05:16:00	0
05:18:00	19
05:20:00	0
05:22:00	17
05:24:00	3
05:26:00	0
05:28:00	10
05:30:00	0
05:32:00	0
05:34:00	0
05:36:00	5
05:38:00	0
05:40:00	0
05:42:00	67
05:44:00	0
05:46:00	0
05:48:00	0
05:50:00	0
05:52:00	0
05:54:00	0
05:56:00	0
05:58:00	0
06:00:00	3
06:02:00	0
06:04:00	0
06:06:00	0
06:08:00	0
06:10:00	0
06:12:00	10
06:14:00	0
06:16:00	0
06:18:00	0
06:20:00	0
06:22:00	0
06:24:00	0
06:26:00	0
06:28:00	0
06:30:00	0
06:32:00	0
06:34:00	0
06:36:00	0
06:38:00	0
06:40:00	0
06:42:00	0
06:44:00	0
06:46:00	0
06:48:00	0
06:50:00	0
06:52:00	0
06:54:00	0
06:56:00	0
06:58:00	0
07:00:00	0
07:02:00	0
07:04:00	12
07:06:00	0
07:08:00	0
07:10:00	0
07:12:00	0
07:14:00	34
07:16:00	0
07:18:00	0
07:20:00	0
07:22:00	0
07:24:00	0
07:26:00	0
07:28:00	0
07:30:00	0
07:32:00	0
07:34:00	0
07:36:00	0
07:38:00	0
07:40:00	0
07:42:00	0
07:44:00	0
07:46:00	0
07:48:00	3
07:50:00	3
07:52:00	0
07:54:00	0
07:56:00	0
07:58:00	0
08:00:00	3
08:02:00	0
08:04:00	0
08:06:00	0
08:08:00	0
08:10:00	0
08:12:00	0
08:14:00	0
08:16:00	3
08:18:00	3
08:20:00	0
08:22:00	0
08:24:00	738
08:26:00	286
08:28:00	0
08:30:00	0
08:32:00	19
08:34:00	10
08:36:00	0
08:38:00	0
08:40:00	0
08:42:00	0
08:44:00	0
08:46:00	0
08:48:00	0
08:50:00	0
08:52:00	3
08:54:00	0
08:56:00	0
08:58:00	0
09:00:00	0
09:02:00	0
09:04:00	0
09:06:00	0
09:08:00	0
09:10:00	3
09:12:00	0
09:14:00	0
09:16:00	64
09:18:00	839
09:20:00	628
09:22:00	362
09:24:00	440
09:26:00	22
09:28:00	0
09:30:00	866
09:32:00	894
09:34:00	787
09:36:00	426
09:38:00	738
09:40:00	608
09:42:00	455
09:44:00	3
09:46:00	259
09:48:00	0
09:50:00	0
09:52:00	0
09:54:00	3
09:56:00	0
09:58:00	243
10:00:00	866
10:02:00	470
10:04:00	894
10:06:00	984
10:08:00	692
10:10:00	866
10:12:00	296
10:14:00	138
10:16:00	413
10:18:00	61
10:20:00	64
10:22:00	29
10:24:00	170
10:26:00	91
10:28:00	133
10:30:00	211
10:32:00	57
10:34:00	104
10:36:00	108
10:38:00	108
10:40:00	153
10:42:00	88
10:44:00	29
10:46:00	211
10:48:00	91
10:50:00	234
10:52:00	413
10:54:00	138
10:56:00	51
10:58:00	10
11:00:00	0
11:02:00	0
11:04:00	0
11:06:00	0
11:08:00	0
11:10:00	0
11:12:00	0
11:14:00	5
11:16:00	104
11:18:00	0
11:20:00	0
11:22:00	0
11:24:00	0
11:26:00	426
11:28:00	714
11:30:00	485
11:32:00	894
11:34:00	571
11:36:00	27
11:38:00	0
11:40:00	3
11:42:00	0
11:44:00	0
11:46:00	0
11:48:00	0
11:50:00	81
11:52:00	0
11:54:00	0
11:56:00	0
11:58:00	0
12:00:00	3
12:02:00	35
12:04:00	0
12:06:00	0
12:08:00	0
12:10:00	0
12:12:00	0
12:14:00	0
12:16:00	0
12:18:00	0
12:20:00	0
12:22:00	0
12:24:00	20
12:26:00	0
12:28:00	0
12:30:00	15
12:32:00	0
12:34:00	0
12:36:00	0
12:38:00	3
12:40:00	0
12:42:00	0
12:44:00	0
12:46:00	0
12:48:00	0
12:50:00	0
12:52:00	0
12:54:00	0
12:56:00	0
12:58:00	0
13:00:00	0
13:02:00	0
13:04:00	39
13:06:00	519
13:08:00	57
13:10:00	0
13:12:00	0
13:14:00	0
13:16:00	0
13:18:00	0
13:20:00	40
13:22:00	163
13:24:00	317
13:26:00	0
13:28:00	440
13:30:00	738
13:32:00	350
13:34:00	286
13:36:00	317
13:38:00	276
13:40:00	276
13:42:00	153
13:44:00	17
13:46:00	268
13:48:00	350
13:50:00	276
13:52:00	286
13:54:00	296
13:56:00	276
13:58:00	276
14:00:00	190
14:02:00	67
14:04:00	8
14:06:00	163
14:08:00	399
14:10:00	113
14:12:00	8
14:14:00	13
14:16:00	67
14:18:00	0
14:20:00	0
14:22:00	0
14:24:00	0
14:26:00	8
14:28:00	34
14:30:00	3
14:32:00	0
14:34:00	30
14:36:00	0
14:38:00	0
14:40:00	138
14:42:00	10
14:44:00	71
14:46:00	0
14:48:00	0
14:50:00	0
14:52:00	0
14:54:00	24
14:56:00	0
14:58:00	0
15:00:00	0
15:02:00	0
15:04:00	0
15:06:00	0
15:08:00	0
15:10:00	0
15:12:00	0
15:14:00	0
15:16:00	0
15:18:00	0
15:20:00	0
15:22:00	0
15:24:00	0
15:26:00	0
15:28:00	190
15:30:00	268
15:32:00	91
15:34:00	259
15:36:00	670
15:38:00	692
15:40:00	628
15:42:00	440
15:44:00	128
15:46:00	296
15:48:00	0
15:50:00	0
15:52:00	0
15:54:00	0
15:56:00	0
15:58:00	0
16:00:00	0
16:02:00	0
16:04:00	0
16:06:00	7
16:08:00	0
16:10:00	0
16:12:00	0
16:14:00	0
16:16:00	29
16:18:00	0
16:20:00	0
16:22:00	0
16:24:00	0
16:26:00	0
16:28:00	3
16:30:00	0
16:32:00	0
16:34:00	0
16:36:00	0
16:38:00	0
16:40:00	0
16:42:00	0
16:44:00	0
16:46:00	0
16:48:00	0
16:50:00	0
16:52:00	0
16:54:00	91
16:56:00	0
16:58:00	0
17:00:00	0
17:02:00	0
17:04:00	0
17:06:00	0
17:08:00	0
17:10:00	0
17:12:00	37
17:14:00	0
17:16:00	0
17:18:00	0
17:20:00	77
17:22:00	0
17:24:00	12
17:26:00	0
17:28:00	0
17:30:00	45
17:32:00	0
17:34:00	0
17:36:00	0
17:38:00	0
17:40:00	0
17:42:00	0
17:44:00	0
17:46:00	0
17:48:00	0
17:50:00	0
17:52:00	0
17:54:00	0
17:56:00	0
17:58:00	0
18:00:00	0
18:02:00	0
18:04:00	5
18:06:00	0
18:08:00	0
18:10:00	0
18:12:00	0
18:14:00	0
18:16:00	71
18:18:00	0
18:20:00	0
18:22:00	0
18:24:00	0
18:26:00	0
18:28:00	0
18:30:00	0
18:32:00	3
18:34:00	0
18:36:00	0
[truncated: 29,681 more rows]

## Sheet: 13-084_Marla
Time	Activity
18:00:00	0
18:02:00	0
18:04:00	6
18:06:00	0
18:08:00	0
18:10:00	0
18:12:00	0
18:14:00	0
18:16:00	0
18:18:00	0
18:20:00	27
18:22:00	4
18:24:00	0
18:26:00	0
18:28:00	0
18:30:00	0
18:32:00	25
18:34:00	40
18:36:00	2
18:38:00	0
18:40:00	0
18:42:00	0
18:44:00	31
18:46:00	0
18:48:00	0
18:50:00	9
18:52:00	0
18:54:00	0
18:56:00	0
18:58:00	0
19:00:00	0
19:02:00	0
19:04:00	0
19:06:00	0
19:08:00	0
19:10:00	0
19:12:00	15
19:14:00	0
19:16:00	0
19:18:00	0
19:20:00	0
19:22:00	0
19:24:00	0
19:26:00	6
19:28:00	0
19:30:00	0
19:32:00	0
19:34:00	0
19:36:00	0
19:38:00	0
19:40:00	9
19:42:00	2
19:44:00	0
19:46:00	0
19:48:00	0
19:50:00	0
19:52:00	0
19:54:00	5
19:56:00	0
19:58:00	0
20:00:00	0
20:02:00	0
20:04:00	0
20:06:00	0
20:08:00	0
20:10:00	5
20:12:00	0
20:14:00	0
20:16:00	0
20:18:00	0
20:20:00	7
20:22:00	0
20:24:00	0
20:26:00	6
20:28:00	2
20:30:00	0
20:32:00	0
20:34:00	0
20:36:00	0
20:38:00	0
20:40:00	0
20:42:00	0
20:44:00	8
20:46:00	0
20:48:00	0
20:50:00	0
20:52:00	0
20:54:00	165
20:56:00	134
20:58:00	52
21:00:00	0
21:02:00	0
21:04:00	7
21:06:00	28
21:08:00	0
21:10:00	0
21:12:00	0
21:14:00	0
21:16:00	0
21:18:00	0
21:20:00	0
21:22:00	0
21:24:00	6
21:26:00	0
21:28:00	11
21:30:00	0
21:32:00	0
21:34:00	0
21:36:00	2
21:38:00	7
21:40:00	2
21:42:00	171
21:44:00	209
21:46:00	143
21:48:00	428
21:50:00	320
21:52:00	1260
21:54:00	503
21:56:00	786
21:58:00	837
22:00:00	487
22:02:00	649
22:04:00	536
22:06:00	402
22:08:00	45
22:10:00	0
22:12:00	0
22:14:00	0
22:16:00	0
22:18:00	4
22:20:00	0
22:22:00	52
22:24:00	6
22:26:00	365
22:28:00	115
22:30:00	4
22:32:00	2
22:34:00	247
22:36:00	428
22:38:00	271
22:40:00	188
22:42:00	2
22:44:00	0
22:46:00	0
22:48:00	0
22:50:00	0
22:52:00	4
22:54:00	0
22:56:00	5
22:58:00	33
23:00:00	0
23:02:00	0
23:04:00	124
23:06:00	281
23:08:00	87
23:10:00	300
23:12:00	104
23:14:00	177
23:16:00	247
23:18:00	134
23:20:00	428
23:22:00	0
23:24:00	0
23:26:00	0
23:28:00	0
23:30:00	6
23:32:00	0
23:34:00	0
23:36:00	0
23:38:00	0
23:40:00	0
23:42:00	0
23:44:00	0
23:46:00	0
23:48:00	0
23:50:00	0
23:52:00	6
23:54:00	0
23:56:00	0
23:58:00	2
00:00:00	0
00:02:00	0
00:04:00	0
00:06:00	2
00:08:00	0
00:10:00	0
00:12:00	0
00:14:00	0
00:16:00	0
00:18:00	0
00:20:00	0
00:22:00	0
00:24:00	0
00:26:00	2
00:28:00	20
00:30:00	0
00:32:00	0
00:34:00	0
00:36:00	0
00:38:00	0
00:40:00	2
00:42:00	0
00:44:00	0
00:46:00	0
00:48:00	0
00:50:00	0
00:52:00	0
00:54:00	0
00:56:00	2
00:58:00	0
01:00:00	0
01:02:00	0
01:04:00	0
01:06:00	4
01:08:00	0
01:10:00	0
01:12:00	0
01:14:00	0
01:16:00	0
01:18:00	0
01:20:00	0
01:22:00	4
01:24:00	17
01:26:00	0
01:28:00	8
01:30:00	6
01:32:00	0
01:34:00	0
01:36:00	6
01:38:00	0
01:40:00	6
01:42:00	0
01:44:00	0
01:46:00	0
01:48:00	6
01:50:00	0
01:52:00	0
01:54:00	12
01:56:00	0
01:58:00	0
02:00:00	6
02:02:00	0
02:04:00	0
02:06:00	0
02:08:00	79
02:10:00	0
02:12:00	0
02:14:00	0
02:16:00	0
02:18:00	0
02:20:00	7
02:22:00	0
02:24:00	0
02:26:00	0
02:28:00	0
02:30:00	6
02:32:00	0
02:34:00	13
02:36:00	0
02:38:00	0
02:40:00	0
02:42:00	0
02:44:00	0
02:46:00	0
02:48:00	11
02:50:00	25
02:52:00	0
02:54:00	0
02:56:00	14
02:58:00	0
03:00:00	0
03:02:00	0
03:04:00	0
03:06:00	0
03:08:00	0
03:10:00	0
03:12:00	8
03:14:00	0
03:16:00	0
03:18:00	0
03:20:00	0
03:22:00	7
03:24:00	2
03:26:00	139
03:28:00	94
03:30:00	238
03:32:00	428
03:34:00	389
03:36:00	671
03:38:00	2
03:40:00	0
03:42:00	309
03:44:00	811
03:46:00	864
03:48:00	331
03:50:00	519
03:52:00	2
03:54:00	0
03:56:00	8
03:58:00	0
04:00:00	0
04:02:00	0
04:04:00	5
04:06:00	0
04:08:00	0
04:10:00	0
04:12:00	0
04:14:00	0
04:16:00	0
04:18:00	0
04:20:00	0
04:22:00	5
04:24:00	0
04:26:00	0
04:28:00	0
04:30:00	0
04:32:00	0
04:34:00	0
04:36:00	0
04:38:00	0
04:40:00	0
04:42:00	456
04:44:00	165
04:46:00	238
04:48:00	271
04:50:00	571
04:52:00	442
04:54:00	52
04:56:00	0
04:58:00	0
05:00:00	0
05:02:00	0
05:04:00	0
05:06:00	0
05:08:00	0
05:10:00	0
05:12:00	0
05:14:00	11
05:16:00	0
05:18:00	0
05:20:00	0
05:22:00	0
05:24:00	0
05:26:00	0
05:28:00	0
05:30:00	0
05:32:00	0
05:34:00	0
05:36:00	0
05:38:00	0
05:40:00	0
05:42:00	4
05:44:00	194
05:46:00	2
05:48:00	20
05:50:00	609
05:52:00	571
05:54:00	263
05:56:00	52
05:58:00	0
06:00:00	0
06:02:00	0
06:04:00	0
06:06:00	2
06:08:00	7
06:10:00	0
06:12:00	0
06:14:00	2
06:16:00	0
06:18:00	12
06:20:00	11
06:22:00	0
06:24:00	0
06:26:00	0
06:28:00	0
06:30:00	0
06:32:00	0
06:34:00	8
06:36:00	0
06:38:00	0
06:40:00	0
06:42:00	0
06:44:00	0
06:46:00	0
06:48:00	0
06:50:00	0
06:52:00	389
06:54:00	1043
06:56:00	1011
06:58:00	428
07:00:00	171
07:02:00	148
07:04:00	472
07:06:00	38
07:08:00	13
07:10:00	2
07:12:00	2
07:14:00	0
07:16:00	148
07:18:00	0
07:20:00	0
07:22:00	0
07:24:00	0
07:26:00	415
07:28:00	553
07:30:00	365
07:32:00	503
07:34:00	402
07:36:00	553
07:38:00	811
07:40:00	62
07:42:00	0
07:44:00	0
07:46:00	0
07:48:00	0
07:50:00	0
07:52:00	0
07:54:00	0
07:56:00	0
07:58:00	0
08:00:00	0
08:02:00	0
08:04:00	0
08:06:00	0
08:08:00	0
08:10:00	0
08:12:00	0
08:14:00	0
08:16:00	0
08:18:00	0
08:20:00	0
08:22:00	0
08:24:00	9
08:26:00	0
08:28:00	0
08:30:00	0
08:32:00	0
08:34:00	0
08:36:00	0
08:38:00	0
08:40:00	0
08:42:00	0
08:44:00	0
08:46:00	0
08:48:00	7
08:50:00	0
08:52:00	0
08:54:00	0
08:56:00	0
08:58:00	0
09:00:00	0
09:02:00	188
09:04:00	472
09:06:00	309
09:08:00	389
09:10:00	341
09:12:00	649
09:14:00	519
09:16:00	503
09:18:00	247
09:20:00	188
09:22:00	415
09:24:00	281
09:26:00	148
09:28:00	309
09:30:00	201
09:32:00	2
09:34:00	0
09:36:00	0
09:38:00	0
09:40:00	0
09:42:00	0
09:44:00	124
09:46:00	43
09:48:00	23
09:50:00	0
09:52:00	0
09:54:00	0
09:56:00	0
09:58:00	0
10:00:00	13
10:02:00	7
10:04:00	0
10:06:00	0
10:08:00	9
10:10:00	0
10:12:00	0
10:14:00	0
10:16:00	0
10:18:00	0
10:20:00	0
10:22:00	0
10:24:00	0
10:26:00	9
10:28:00	0
10:30:00	0
10:32:00	0
10:34:00	0
10:36:00	8
10:38:00	0
10:40:00	0
10:42:00	7
10:44:00	0
10:46:00	0
10:48:00	0
10:50:00	0
10:52:00	0
10:54:00	0
10:56:00	0
10:58:00	0
11:00:00	0
11:02:00	0
11:04:00	0
11:06:00	0
11:08:00	0
11:10:00	0
11:12:00	0
11:14:00	0
11:16:00	0
11:18:00	2
11:20:00	0
11:22:00	0
11:24:00	0
11:26:00	0
11:28:00	0
11:30:00	0
11:32:00	0
11:34:00	0
11:36:00	0
11:38:00	0
11:40:00	0
11:42:00	0
11:44:00	0
11:46:00	0
11:48:00	0
11:50:00	9
11:52:00	0
11:54:00	0
11:56:00	0
11:58:00	4
12:00:00	0
12:02:00	0
12:04:00	0
12:06:00	0
12:08:00	0
12:10:00	0
12:12:00	0
12:14:00	0
12:16:00	0
12:18:00	0
12:20:00	9
12:22:00	76
12:24:00	139
12:26:00	2
12:28:00	7
12:30:00	0
12:32:00	0
12:34:00	0
12:36:00	0
12:38:00	0
12:40:00	0
12:42:00	0
12:44:00	0
12:46:00	2
12:48:00	0
12:50:00	0
12:52:00	0
12:54:00	0
12:56:00	0
12:58:00	0
13:00:00	0
13:02:00	0
13:04:00	0
13:06:00	0
13:08:00	0
13:10:00	0
13:12:00	0
13:14:00	0
13:16:00	837
13:18:00	949
13:20:00	353
13:22:00	365
13:24:00	1011
13:26:00	920
13:28:00	980
13:30:00	1043
13:32:00	290
13:34:00	120
13:36:00	21
13:38:00	0
13:40:00	0
13:42:00	0
13:44:00	0
13:46:00	104
13:48:00	692
13:50:00	1043
13:52:00	715
13:54:00	891
13:56:00	786
13:58:00	692
14:00:00	837
14:02:00	331
14:04:00	456
14:06:00	281
14:08:00	0
14:10:00	0
14:12:00	0
14:14:00	0
14:16:00	353
14:18:00	811
14:20:00	786
14:22:00	811
14:24:00	216
14:26:00	377
14:28:00	230
14:30:00	553
14:32:00	300
14:34:00	428
14:36:00	609
14:38:00	671
14:40:00	0
14:42:00	97
14:44:00	519
14:46:00	920
14:48:00	309
14:50:00	671
14:52:00	649
14:54:00	194
14:56:00	34
14:58:00	891
15:00:00	104
15:02:00	271
15:04:00	761
15:06:00	837
15:08:00	487
15:10:00	0
15:12:00	0
15:14:00	0
15:16:00	0
15:18:00	2
15:20:00	9
15:22:00	0
15:24:00	0
15:26:00	428
15:28:00	1076
15:30:00	1473
15:32:00	715
15:34:00	571
15:36:00	442
15:38:00	263
15:40:00	609
15:42:00	536
15:44:00	456
15:46:00	331
15:48:00	415
15:50:00	472
15:52:00	216
15:54:00	536
15:56:00	737
15:58:00	115
16:00:00	1076
16:02:00	503
16:04:00	402
16:06:00	456
16:08:00	920
16:10:00	519
16:12:00	402
16:14:00	216
16:16:00	2
16:18:00	6
16:20:00	115
16:22:00	353
16:24:00	428
16:26:00	52
16:28:00	11
16:30:00	37
16:32:00	12
16:34:00	715
16:36:00	536
16:38:00	715
16:40:00	571
16:42:00	536
16:44:00	134
16:46:00	33
16:48:00	0
16:50:00	4
16:52:00	0
16:54:00	0
16:56:00	0
16:58:00	519
17:00:00	300
17:02:00	320
17:04:00	247
17:06:00	442
17:08:00	159
17:10:00	18
17:12:00	0
17:14:00	0
17:16:00	0
17:18:00	0
17:20:00	0
17:22:00	0
17:24:00	17
17:26:00	891
17:28:00	837
17:30:00	487
17:32:00	553
17:34:00	389
17:36:00	94
17:38:00	0
17:40:00	238
17:42:00	0
17:44:00	0
17:46:00	47
17:48:00	52
17:50:00	6
17:52:00	0
17:54:00	34
17:56:00	50
17:58:00	43
18:00:00	0
18:02:00	0
18:04:00	5
18:06:00	0
18:08:00	0
18:10:00	0
18:12:00	0
18:14:00	13
18:16:00	4
18:18:00	0
18:20:00	0
18:22:00	0
18:24:00	0
18:26:00	7
18:28:00	0
18:30:00	4
18:32:00	0
18:34:00	0
18:36:00	0
18:38:00	0
18:40:00	0
18:42:00	0
18:44:00	0
18:46:00	0
18:48:00	0
18:50:00	0
18:52:00	0
18:54:00	6
18:56:00	0
18:58:00	0
19:00:00	0
19:02:00	0
19:04:00	0
19:06:00	0
19:08:00	0
19:10:00	0
19:12:00	0
19:14:00	0
19:16:00	0
19:18:00	0
19:20:00	0
19:22:00	6
19:24:00	0
19:26:00	0
19:28:00	0
19:30:00	2
19:32:00	0
19:34:00	0
19:36:00	0
19:38:00	0
19:40:00	0
19:42:00	13
19:44:00	0
19:46:00	0
19:48:00	0
19:50:00	0
19:52:00	0
19:54:00	0
19:56:00	17
19:58:00	6
20:00:00	2
20:02:00	0
20:04:00	21
20:06:00	0
20:08:00	0
20:10:00	0
20:12:00	0
20:14:00	0
20:16:00	0
20:18:00	0
20:20:00	0
20:22:00	0
20:24:00	0
20:26:00	0
20:28:00	31
20:30:00	8
20:32:00	0
20:34:00	2
20:36:00	0
20:38:00	0
20:40:00	0
20:42:00	0
20:44:00	0
20:46:00	0
20:48:00	0
20:50:00	0
20:52:00	0
20:54:00	13
20:56:00	37
20:58:00	0
21:00:00	13
21:02:00	0
21:04:00	0
21:06:00	0
21:08:00	0
21:10:00	0
21:12:00	0
21:14:00	0
21:16:00	0
21:18:00	0
21:20:00	0
21:22:00	0
21:24:00	0
21:26:00	6
21:28:00	0
21:30:00	0
21:32:00	0
21:34:00	0
21:36:00	55
21:38:00	0
21:40:00	0
21:42:00	0
21:44:00	0
21:46:00	0
21:48:00	0
21:50:00	0
21:52:00	0
21:54:00	0
21:56:00	0
21:58:00	0
22:00:00	2
22:02:00	0
22:04:00	6
22:06:00	14
22:08:00	79
22:10:00	519
22:12:00	715
22:14:00	715
22:16:00	320
22:18:00	536
22:20:00	487
22:22:00	671
22:24:00	553
22:26:00	290
22:28:00	487
22:30:00	45
22:32:00	0
22:34:00	0
22:36:00	0
22:38:00	0
22:40:00	0
22:42:00	0
22:44:00	0
22:46:00	0
22:48:00	12
22:50:00	0
22:52:00	11
22:54:00	0
22:56:00	2
22:58:00	0
23:00:00	20
23:02:00	0
23:04:00	6
23:06:00	0
23:08:00	0
23:10:00	0
23:12:00	0
23:14:00	0
23:16:00	0
23:18:00	0
23:20:00	0
23:22:00	0
23:24:00	0
23:26:00	0
23:28:00	0
23:30:00	0
23:32:00	8
23:34:00	14
23:36:00	0
23:38:00	0
23:40:00	2
23:42:00	23
23:44:00	0
23:46:00	4
23:48:00	0
23:50:00	0
23:52:00	0
23:54:00	0
23:56:00	52
23:58:00	0
00:00:00	0
00:02:00	87
00:04:00	2
00:06:00	0
00:08:00	0
00:10:00	0
00:12:00	0
00:14:00	0
00:16:00	0
00:18:00	0
00:20:00	0
00:22:00	0
00:24:00	0
00:26:00	0
00:28:00	2
00:30:00	0
00:32:00	8
00:34:00	0
00:36:00	0
00:38:00	0
00:40:00	0
00:42:00	0
00:44:00	0
00:46:00	0
00:48:00	0
00:50:00	0
00:52:00	0
00:54:00	0
00:56:00	2
00:58:00	0
01:00:00	0
01:02:00	0
01:04:00	2
01:06:00	0
01:08:00	11
01:10:00	2
01:12:00	0
01:14:00	0
01:16:00	4
01:18:00	0
01:20:00	0
01:22:00	0
01:24:00	2
01:26:00	28
01:28:00	0
01:30:00	0
01:32:00	2
01:34:00	0
01:36:00	0
01:38:00	40
01:40:00	353
01:42:00	590
01:44:00	692
01:46:00	519
01:48:00	139
01:50:00	0
01:52:00	0
01:54:00	0
01:56:00	0
01:58:00	17
02:00:00	0
02:02:00	30
02:04:00	0
02:06:00	0
02:08:00	0
02:10:00	0
02:12:00	0
02:14:00	0
02:16:00	0
02:18:00	0
02:20:00	0
02:22:00	0
02:24:00	0
02:26:00	0
02:28:00	0
02:30:00	0
02:32:00	0
02:34:00	0
02:36:00	120
02:38:00	472
02:40:00	90
02:42:00	0
02:44:00	0
02:46:00	0
02:48:00	0
02:50:00	0
02:52:00	0
02:54:00	0
02:56:00	0
02:58:00	0
03:00:00	0
03:02:00	0
03:04:00	0
03:06:00	0
03:08:00	0
03:10:00	0
03:12:00	0
03:14:00	0
03:16:00	0
03:18:00	0
03:20:00	2
03:22:00	0
03:24:00	0
03:26:00	0
03:28:00	7
03:30:00	0
03:32:00	0
03:34:00	0
03:36:00	0
03:38:00	0
03:40:00	0
03:42:00	0
03:44:00	2
03:46:00	0
03:48:00	0
03:50:00	0
03:52:00	4
03:54:00	19
03:56:00	0
03:58:00	0
04:00:00	0
04:02:00	120
04:04:00	21
04:06:00	0
04:08:00	0
04:10:00	0
04:12:00	0
04:14:00	0
04:16:00	0
04:18:00	0
04:20:00	0
04:22:00	0
04:24:00	0
04:26:00	0
04:28:00	0
04:30:00	0
04:32:00	0
04:34:00	0
04:36:00	0
04:38:00	0
04:40:00	0
04:42:00	0
04:44:00	0
04:46:00	0
04:48:00	0
04:50:00	0
04:52:00	0
04:54:00	0
04:56:00	0
04:58:00	0
05:00:00	0
05:02:00	0
05:04:00	15
05:06:00	0
05:08:00	0
05:10:00	0
05:12:00	0
05:14:00	0
05:16:00	0
05:18:00	0
05:20:00	8
05:22:00	0
05:24:00	0
05:26:00	11
05:28:00	0
05:30:00	0
05:32:00	0
05:34:00	19
05:36:00	0
05:38:00	14
05:40:00	0
05:42:00	0
05:44:00	2
05:46:00	0
05:48:00	2
05:50:00	0
05:52:00	2
05:54:00	101
05:56:00	442
05:58:00	365
06:00:00	209
06:02:00	0
06:04:00	0
06:06:00	0
06:08:00	0
06:10:00	0
06:12:00	0
06:14:00	0
06:16:00	0
06:18:00	0
06:20:00	0
06:22:00	0
06:24:00	5
06:26:00	4
06:28:00	0
06:30:00	0
06:32:00	0
06:34:00	0
06:36:00	0
06:38:00	0
06:40:00	0
06:42:00	0
06:44:00	0
06:46:00	0
06:48:00	4
06:50:00	0
06:52:00	0
06:54:00	0
06:56:00	0
06:58:00	0
07:00:00	18
07:02:00	0
07:04:00	0
07:06:00	0
07:08:00	0
07:10:00	4
07:12:00	0
07:14:00	0
07:16:00	0
07:18:00	0
07:20:00	0
07:22:00	0
07:24:00	71
07:26:00	609
07:28:00	949
07:30:00	649
07:32:00	341
07:34:00	247
07:36:00	271
07:38:00	9
07:40:00	0
07:42:00	188
07:44:00	2
07:46:00	129
07:48:00	0
07:50:00	0
07:52:00	0
07:54:00	0
07:56:00	0
07:58:00	0
08:00:00	4
08:02:00	4
08:04:00	19
08:06:00	0
08:08:00	0
08:10:00	2
08:12:00	5
08:14:00	148
08:16:00	33
08:18:00	2
08:20:00	5
08:22:00	0
08:24:00	0
08:26:00	0
08:28:00	0
08:30:00	0
08:32:00	0
08:34:00	0
08:36:00	0
08:38:00	0
08:40:00	2
08:42:00	0
08:44:00	0
08:46:00	0
08:48:00	0
08:50:00	0
08:52:00	0
08:54:00	0
08:56:00	0
08:58:00	0
09:00:00	0
09:02:00	0
09:04:00	0
09:06:00	0
09:08:00	0
09:10:00	0
09:12:00	0
09:14:00	0
09:16:00	0
09:18:00	0
09:20:00	0
09:22:00	0
09:24:00	0
09:26:00	5
09:28:00	0
09:30:00	13
09:32:00	12
09:34:00	536
09:36:00	503
09:38:00	786
09:40:00	503
09:42:00	786
09:44:00	609
09:46:00	1011
09:48:00	590
09:50:00	503
09:52:00	590
09:54:00	649
09:56:00	171
09:58:00	5
10:00:00	0
10:02:00	0
10:04:00	0
10:06:00	0
10:08:00	0
10:10:00	0
10:12:00	0
10:14:00	0
10:16:00	0
10:18:00	0
10:20:00	5
10:22:00	0
10:24:00	0
10:26:00	47
10:28:00	0
10:30:00	0
10:32:00	472
10:34:00	553
10:36:00	2
10:38:00	0
10:40:00	0
10:42:00	0
10:44:00	0
10:46:00	0
10:48:00	12
10:50:00	0
10:52:00	0
10:54:00	0
10:56:00	0
10:58:00	0
11:00:00	7
11:02:00	0
11:04:00	0
11:06:00	0
11:08:00	0
11:10:00	0
11:12:00	0
11:14:00	0
11:16:00	0
11:18:00	11
11:20:00	0
11:22:00	0
11:24:00	0
11:26:00	0
11:28:00	0
11:30:00	0
11:32:00	0
11:34:00	7
11:36:00	0
11:38:00	0
11:40:00	0
11:42:00	0
11:44:00	0
11:46:00	0
11:48:00	0
11:50:00	0
11:52:00	0
11:54:00	0
11:56:00	4
11:58:00	2
12:00:00	0
12:02:00	0
12:04:00	4
12:06:00	0
12:08:00	0
12:10:00	0
12:12:00	0
12:14:00	11
12:16:00	27
12:18:00	24
12:20:00	0
12:22:00	0
12:24:00	0
12:26:00	0
12:28:00	0
12:30:00	0
12:32:00	0
12:34:00	0
12:36:00	2
12:38:00	0
12:40:00	0
12:42:00	0
12:44:00	0
12:46:00	271
12:48:00	402
12:50:00	281
12:52:00	188
12:54:00	2
12:56:00	4
12:58:00	2
13:00:00	0
13:02:00	0
13:04:00	0
13:06:00	0
13:08:00	153
13:10:00	629
13:12:00	1043
13:14:00	811
13:16:00	590
13:18:00	811
13:20:00	553
13:22:00	737
13:24:00	553
13:26:00	864
13:28:00	415
13:30:00	0
13:32:00	472
13:34:00	837
13:36:00	629
13:38:00	271
13:40:00	377
13:42:00	442
13:44:00	472
13:46:00	536
13:48:00	553
13:50:00	389
13:52:00	120
13:54:00	165
13:56:00	7
13:58:00	183
14:00:00	761
14:02:00	472
14:04:00	183
14:06:00	159
14:08:00	442
14:10:00	442
14:12:00	609
14:14:00	238
14:16:00	0
14:18:00	11
14:20:00	11
14:22:00	0
14:24:00	0
14:26:00	17
14:28:00	0
14:30:00	0
14:32:00	0
14:34:00	0
14:36:00	0
14:38:00	0
14:40:00	24
14:42:00	238
14:44:00	7
14:46:00	6
14:48:00	0
14:50:00	0
14:52:00	0
14:54:00	4
14:56:00	4
14:58:00	0
15:00:00	0
15:02:00	4
15:04:00	165
15:06:00	148
15:08:00	2
15:10:00	0
15:12:00	129
15:14:00	0
15:16:00	0
15:18:00	0
15:20:00	0
15:22:00	0
15:24:00	0
15:26:00	0
15:28:00	0
15:30:00	0
15:32:00	4
15:34:00	0
15:36:00	0
15:38:00	0
15:40:00	0
15:42:00	9
15:44:00	0
15:46:00	4
15:48:00	0
15:50:00	0
15:52:00	0
15:54:00	0
15:56:00	11
15:58:00	0
16:00:00	0
16:02:00	0
16:04:00	0
16:06:00	0
16:08:00	0
16:10:00	0
16:12:00	24
16:14:00	9
16:16:00	2
16:18:00	11
16:20:00	0
16:22:00	2
16:24:00	27
16:26:00	0
16:28:00	11
16:30:00	6
16:32:00	0
16:34:00	12
16:36:00	0
16:38:00	2
16:40:00	2
16:42:00	59
16:44:00	0
16:46:00	0
16:48:00	0
16:50:00	0
16:52:00	0
16:54:00	17
16:56:00	0
16:58:00	21
17:00:00	341
17:02:00	281
17:04:00	402
17:06:00	290
17:08:00	9
17:10:00	309
17:12:00	1183
17:14:00	980
17:16:00	487
17:18:00	1146
17:20:00	786
17:22:00	761
17:24:00	864
17:26:00	811
17:28:00	949
17:30:00	2
17:32:00	20
17:34:00	0
17:36:00	0
17:38:00	0
17:40:00	8
17:42:00	0
17:44:00	20
17:46:00	101
17:48:00	761
17:50:00	43
17:52:00	64
17:54:00	0
17:56:00	0
17:58:00	14
18:00:00	0
18:02:00	0
18:04:00	0
18:06:00	0
18:08:00	0
18:10:00	8
18:12:00	0
18:14:00	8
18:16:00	120
18:18:00	571
18:20:00	571
18:22:00	786
18:24:00	519
18:26:00	609
18:28:00	238
18:30:00	415
18:32:00	247
18:34:00	377
18:36:00	13
18:38:00	0
18:40:00	0
18:42:00	0
18:44:00	6
18:46:00	2
18:48:00	17
18:50:00	32
18:52:00	139
18:54:00	45
18:56:00	2
18:58:00	33
19:00:00	0
19:02:00	12
19:04:00	7
19:06:00	0
19:08:00	0
19:10:00	0
19:12:00	0
19:14:00	0
19:16:00	0
19:18:00	4
19:20:00	0
19:22:00	0
19:24:00	0
19:26:00	0
19:28:00	0
19:30:00	177
19:32:00	442
19:34:00	671
19:36:00	811
19:38:00	761
19:40:00	737
19:42:00	737
19:44:00	247
19:46:00	389
19:48:00	402
19:50:00	609
19:52:00	320
19:54:00	2
19:56:00	143
19:58:00	9
20:00:00	165
20:02:00	0
20:04:00	0
20:06:00	30
20:08:00	309
20:10:00	2
20:12:00	0
20:14:00	0
20:16:00	0
20:18:00	0
20:20:00	6
20:22:00	0
20:24:00	0
20:26:00	0
20:28:00	0
20:30:00	0
20:32:00	0
20:34:00	0
20:36:00	0
20:38:00	2
20:40:00	9
20:42:00	28
20:44:00	194
20:46:00	536
20:48:00	365
20:50:00	6
20:52:00	0
20:54:00	0
20:56:00	0
20:58:00	13
21:00:00	0
21:02:00	11
21:04:00	0
21:06:00	0
21:08:00	0
21:10:00	7
21:12:00	0
21:14:00	4
21:16:00	0
21:18:00	0
21:20:00	0
21:22:00	0
21:24:00	0
21:26:00	2
21:28:00	0
21:30:00	0
21:32:00	0
21:34:00	6
21:36:00	0
21:38:00	0
21:40:00	0
21:42:00	0
21:44:00	0
21:46:00	13
21:48:00	0
21:50:00	13
21:52:00	0
21:54:00	0
21:56:00	7
21:58:00	12
22:00:00	0
22:02:00	0
22:04:00	6
22:06:00	0
22:08:00	0
22:10:00	15
22:12:00	0
22:14:00	0
22:16:00	11
22:18:00	0
22:20:00	0
22:22:00	0
22:24:00	0
22:26:00	0
22:28:00	11
22:30:00	18
22:32:00	0
22:34:00	0
22:36:00	19
22:38:00	26
22:40:00	0
22:42:00	38
22:44:00	0
22:46:00	0
22:48:00	0
22:50:00	0
22:52:00	0
22:54:00	0
22:56:00	0
22:58:00	0
23:00:00	4
23:02:00	0
23:04:00	0
23:06:00	0
23:08:00	0
23:10:00	0
23:12:00	0
23:14:00	0
23:16:00	0
23:18:00	0
23:20:00	6
23:22:00	0
23:24:00	0
23:26:00	0
23:28:00	0
23:30:00	2
23:32:00	0
23:34:00	0
23:36:00	0
23:38:00	0
23:40:00	0
23:42:00	0
23:44:00	0
23:46:00	0
23:48:00	0
23:50:00	0
23:52:00	0
23:54:00	0
23:56:00	0
23:58:00	0
00:00:00	0
00:02:00	0
00:04:00	0
00:06:00	0
00:08:00	0
00:10:00	0
00:12:00	0
00:14:00	0
00:16:00	0
00:18:00	0
00:20:00	0
00:22:00	0
00:24:00	134
00:26:00	40
00:28:00	8
00:30:00	4
00:32:00	0
00:34:00	0
00:36:00	6
00:38:00	0
00:40:00	0
00:42:00	0
00:44:00	0
00:46:00	0
00:48:00	0
00:50:00	0
00:52:00	55
00:54:00	36
00:56:00	0
00:58:00	0
01:00:00	0
01:02:00	0
01:04:00	0
01:06:00	0
01:08:00	0
01:10:00	0
01:12:00	0
01:14:00	0
01:16:00	0
01:18:00	0
01:20:00	0
01:22:00	0
01:24:00	0
01:26:00	0
01:28:00	0
01:30:00	0
01:32:00	263
01:34:00	503
01:36:00	571
01:38:00	402
01:40:00	69
01:42:00	37
01:44:00	0
01:46:00	0
01:48:00	0
01:50:00	0
01:52:00	0
01:54:00	0
01:56:00	0
01:58:00	0
02:00:00	0
02:02:00	14
02:04:00	4
02:06:00	0
02:08:00	4
02:10:00	2
02:12:00	18
02:14:00	0
02:16:00	0
02:18:00	0
02:20:00	0
02:22:00	0
02:24:00	0
02:26:00	0
02:28:00	0
02:30:00	0
02:32:00	0
02:34:00	0
02:36:00	0
02:38:00	0
02:40:00	0
02:42:00	6
02:44:00	4
02:46:00	0
02:48:00	6
02:50:00	0
02:52:00	0
02:54:00	0
02:56:00	0
02:58:00	2
03:00:00	0
03:02:00	0
03:04:00	0
03:06:00	0
03:08:00	0
03:10:00	0
03:12:00	0
03:14:00	0
03:16:00	0
03:18:00	0
03:20:00	0
03:22:00	0
03:24:00	4
03:26:00	33
03:28:00	6
03:30:00	2
03:32:00	17
03:34:00	0
03:36:00	0
03:38:00	8
03:40:00	0
03:42:00	2
03:44:00	0
03:46:00	6
03:48:00	0
03:50:00	0
03:52:00	7
03:54:00	0
03:56:00	0
03:58:00	2
04:00:00	0
04:02:00	0
04:04:00	0
04:06:00	59
04:08:00	0
04:10:00	8
04:12:00	0
04:14:00	7
04:16:00	13
04:18:00	11
04:20:00	34
04:22:00	0
04:24:00	0
04:26:00	2
04:28:00	0
04:30:00	0
04:32:00	0
04:34:00	0
04:36:00	0
04:38:00	15
04:40:00	66
04:42:00	0
04:44:00	0
04:46:00	0
04:48:00	0
04:50:00	0
04:52:00	0
04:54:00	0
04:56:00	0
04:58:00	0
05:00:00	0
05:02:00	0
05:04:00	0
05:06:00	0
05:08:00	0
05:10:00	0
05:12:00	0
05:14:00	0
05:16:00	0
05:18:00	0
05:20:00	7
05:22:00	8
05:24:00	0
05:26:00	7
05:28:00	341
05:30:00	171
05:32:00	0
05:34:00	159
05:36:00	365
05:38:00	377
05:40:00	0
05:42:00	0
05:44:00	0
05:46:00	31
05:48:00	0
05:50:00	0
05:52:00	0
05:54:00	0
05:56:00	0
05:58:00	0
06:00:00	0
18:00:00	0
18:02:00	0
18:04:00	0
18:06:00	7
18:08:00	0
18:10:00	0
18:12:00	0
18:14:00	0
18:16:00	0
18:18:00	0
18:20:00	0
18:22:00	0
18:24:00	0
18:26:00	0
18:28:00	0
18:30:00	0
18:32:00	0
18:34:00	0
18:36:00	0
18:38:00	0
18:40:00	0
18:42:00	0
18:44:00	0
18:46:00	21
18:48:00	23
18:50:00	0
18:52:00	0
18:54:00	13
18:56:00	5
18:58:00	0
19:00:00	0
19:02:00	0
19:04:00	0
19:06:00	0
19:08:00	0
19:10:00	0
19:12:00	0
19:14:00	0
19:16:00	0
19:18:00	4
19:20:00	25
19:22:00	6
19:24:00	2
19:26:00	12
19:28:00	2
19:30:00	0
19:32:00	0
19:34:00	0
19:36:00	0
19:38:00	2
19:40:00	0
19:42:00	11
19:44:00	0
19:46:00	0
19:48:00	0
19:50:00	0
19:52:00	0
19:54:00	0
19:56:00	0
19:58:00	0
20:00:00	7
20:02:00	27
20:04:00	0
20:06:00	5
20:08:00	6
20:10:00	15
20:12:00	0
20:14:00	0
20:16:00	2
20:18:00	0
20:20:00	0
20:22:00	0
20:24:00	7
20:26:00	0
20:28:00	0
20:30:00	0
20:32:00	0
20:34:00	5
20:36:00	0
20:38:00	0
20:40:00	0
20:42:00	17
20:44:00	2
20:46:00	8
20:48:00	0
20:50:00	0
20:52:00	0
20:54:00	0
20:56:00	0
20:58:00	0
21:00:00	0
21:02:00	0
21:04:00	0
21:06:00	0
21:08:00	0
21:10:00	2
21:12:00	0
21:14:00	2
21:16:00	0
21:18:00	0
21:20:00	0
21:22:00	0
21:24:00	0
21:26:00	0
21:28:00	0
21:30:00	0
21:32:00	0
21:34:00	8
21:36:00	0
21:38:00	0
21:40:00	2
21:42:00	0
21:44:00	12
21:46:00	247
21:48:00	223
21:50:00	171
21:52:00	201
21:54:00	165
21:56:00	247
21:58:00	402
22:00:00	671
22:02:00	230
22:04:00	353
22:06:00	300
22:08:00	263
22:10:00	18
22:12:00	0
22:14:00	0
22:16:00	2
22:18:00	0
22:20:00	0
22:22:00	0
22:24:00	6
22:26:00	0
22:28:00	0
22:30:00	14
22:32:00	6
22:34:00	171
22:36:00	377
22:38:00	472
22:40:00	456
22:42:00	0
22:44:00	0
22:46:00	0
22:48:00	0
22:50:00	0
22:52:00	2
22:54:00	0
22:56:00	0
22:58:00	0
23:00:00	0
23:02:00	0
23:04:00	0
23:06:00	0
23:08:00	23
23:10:00	0
23:12:00	9
23:14:00	12
23:16:00	0
23:18:00	0
23:20:00	0
23:22:00	0
23:24:00	2
23:26:00	0
23:28:00	0
23:30:00	0
23:32:00	0
23:34:00	0
23:36:00	0
23:38:00	0
23:40:00	0
23:42:00	0
23:44:00	0
23:46:00	2
23:48:00	19
23:50:00	0
23:52:00	0
23:54:00	0
23:56:00	0
23:58:00	0
00:00:00	2
00:02:00	0
00:04:00	0
00:06:00	0
00:08:00	0
00:10:00	0
00:12:00	0
00:14:00	0
00:16:00	0
00:18:00	0
00:20:00	0
00:22:00	0
00:24:00	0
00:26:00	0
00:28:00	0
00:30:00	0
00:32:00	0
00:34:00	0
[truncated: 5,205 more rows]

## Sheet: 13-085_Ginger
Time	Activity
18:00:00	0
18:02:00	0
18:04:00	0
18:06:00	0
18:08:00	0
18:10:00	0
18:12:00	0
18:14:00	0
18:16:00	0
18:18:00	4
18:20:00	0
18:22:00	0
18:24:00	84
18:26:00	177
18:28:00	0
18:30:00	0
18:32:00	0
18:34:00	0
18:36:00	14
18:38:00	0
18:40:00	46
18:42:00	0
18:44:00	0
18:46:00	0
18:48:00	0
18:50:00	0
18:52:00	0
18:54:00	0
18:56:00	0
18:58:00	0
19:00:00	0
19:02:00	0
19:04:00	0
19:06:00	0
19:08:00	26
19:10:00	14
19:12:00	0
19:14:00	0
19:16:00	0
19:18:00	23
19:20:00	0
19:22:00	0
19:24:00	0
19:26:00	0
19:28:00	0
19:30:00	0
19:32:00	0
19:34:00	0
19:36:00	0
19:38:00	0
19:40:00	0
19:42:00	0
19:44:00	0
19:46:00	0
19:48:00	0
19:50:00	0
19:52:00	0
19:54:00	12
19:56:00	0
19:58:00	123
20:00:00	458
20:02:00	505
20:04:00	540
20:06:00	42
20:08:00	0
20:10:00	0
20:12:00	0
20:14:00	0
20:16:00	0
20:18:00	4
20:20:00	0
20:22:00	0
20:24:00	0
20:26:00	0
20:28:00	0
20:30:00	0
20:32:00	0
20:34:00	0
20:36:00	7
20:38:00	0
20:40:00	0
20:42:00	0
20:44:00	0
20:46:00	0
20:48:00	0
20:50:00	0
20:52:00	0
20:54:00	0
20:56:00	0
20:58:00	0
21:00:00	0
21:02:00	0
21:04:00	0
21:06:00	0
21:08:00	219
21:10:00	0
21:12:00	9
21:14:00	0
21:16:00	0
21:18:00	0
21:20:00	0
21:22:00	0
21:24:00	0
21:26:00	0
21:28:00	0
21:30:00	0
21:32:00	0
21:34:00	0
21:36:00	0
21:38:00	0
21:40:00	5
21:42:00	0
21:44:00	5
21:46:00	0
21:48:00	4
21:50:00	0
21:52:00	0
21:54:00	0
21:56:00	4
21:58:00	0
22:00:00	9
22:02:00	0
22:04:00	0
22:06:00	0
22:08:00	0
22:10:00	0
22:12:00	0
22:14:00	0
22:16:00	0
22:18:00	0
22:20:00	0
22:22:00	0
22:24:00	0
22:26:00	0
22:28:00	0
22:30:00	0
22:32:00	0
22:34:00	7
22:36:00	88
22:38:00	0
22:40:00	0
22:42:00	9
22:44:00	0
22:46:00	0
22:48:00	0
22:50:00	0
22:52:00	0
22:54:00	0
22:56:00	4
22:58:00	0
23:00:00	0
23:02:00	0
23:04:00	4
23:06:00	0
23:08:00	0
23:10:00	0
23:12:00	0
23:14:00	0
23:16:00	4
23:18:00	4
23:20:00	0
23:22:00	0
23:24:00	0
23:26:00	0
23:28:00	0
23:30:00	67
23:32:00	244
23:34:00	523
23:36:00	123
23:38:00	0
23:40:00	0
23:42:00	0
23:44:00	0
23:46:00	0
23:48:00	0
23:50:00	9
23:52:00	0
23:54:00	0
23:56:00	0
23:58:00	0
00:00:00	0
00:02:00	0
00:04:00	0
00:06:00	0
00:08:00	0
00:10:00	0
00:12:00	5
00:14:00	0
00:16:00	0
00:18:00	0
00:20:00	0
00:22:00	0
00:24:00	0
00:26:00	0
00:28:00	0
00:30:00	0
00:32:00	0
00:34:00	0
00:36:00	0
00:38:00	0
00:40:00	0
00:42:00	0
00:44:00	0
00:46:00	9
00:48:00	32
00:50:00	0
00:52:00	0
00:54:00	11
00:56:00	0
00:58:00	0
01:00:00	0
01:02:00	0
01:04:00	51
01:06:00	0
01:08:00	0
01:10:00	0
01:12:00	0
01:14:00	0
01:16:00	0
01:18:00	0
01:20:00	0
01:22:00	0
01:24:00	0
01:26:00	0
01:28:00	0
01:30:00	0
01:32:00	0
01:34:00	0
01:36:00	0
01:38:00	0
01:40:00	0
01:42:00	0
01:44:00	0
01:46:00	0
01:48:00	0
01:50:00	0
01:52:00	0
01:54:00	0
01:56:00	25
01:58:00	0
02:00:00	0
02:02:00	0
02:04:00	0
02:06:00	0
02:08:00	11
02:10:00	0
02:12:00	0
02:14:00	0
02:16:00	0
02:18:00	4
02:20:00	0
02:22:00	0
02:24:00	102
02:26:00	0
02:28:00	0
02:30:00	0
02:32:00	0
02:34:00	0
02:36:00	0
02:38:00	37
02:40:00	95
02:42:00	365
02:44:00	177
02:46:00	0
02:48:00	0
02:50:00	0
02:52:00	0
02:54:00	0
02:56:00	0
02:58:00	0
03:00:00	0
03:02:00	0
03:04:00	0
03:06:00	0
03:08:00	0
03:10:00	11
03:12:00	0
03:14:00	0
03:16:00	0
03:18:00	0
03:20:00	0
03:22:00	0
03:24:00	0
03:26:00	0
03:28:00	0
03:30:00	0
03:32:00	0
03:34:00	9
03:36:00	0
03:38:00	0
03:40:00	0
03:42:00	42
03:44:00	0
03:46:00	0
03:48:00	0
03:50:00	0
03:52:00	9
03:54:00	0
03:56:00	0
03:58:00	0
04:00:00	0
04:02:00	0
04:04:00	0
04:06:00	0
04:08:00	0
04:10:00	4
04:12:00	0
04:14:00	5
04:16:00	0
04:18:00	0
04:20:00	0
04:22:00	4
04:24:00	0
04:26:00	4
04:28:00	0
04:30:00	0
04:32:00	0
04:34:00	70
04:36:00	60
04:38:00	402
04:40:00	377
04:42:00	0
04:44:00	0
04:46:00	0
04:48:00	0
04:50:00	0
04:52:00	0
04:54:00	0
04:56:00	0
04:58:00	0
05:00:00	0
05:02:00	0
05:04:00	0
05:06:00	0
05:08:00	4
05:10:00	0
05:12:00	0
05:14:00	0
05:16:00	205
05:18:00	70
05:20:00	0
05:22:00	0
05:24:00	0
05:26:00	0
05:28:00	0
05:30:00	0
05:32:00	0
05:34:00	0
05:36:00	430
05:38:00	458
05:40:00	845
05:42:00	170
05:44:00	4
05:46:00	244
05:48:00	0
05:50:00	0
05:52:00	0
05:54:00	0
05:56:00	0
05:58:00	0
06:00:00	0
06:02:00	0
06:04:00	0
06:06:00	0
06:08:00	0
06:10:00	4
06:12:00	0
06:14:00	0
06:16:00	4
06:18:00	0
06:20:00	0
06:22:00	0
06:24:00	18
06:26:00	191
06:28:00	793
06:30:00	288
06:32:00	721
06:34:00	402
06:36:00	0
06:38:00	0
06:40:00	0
06:42:00	0
06:44:00	0
06:46:00	0
06:48:00	0
06:50:00	0
06:52:00	0
06:54:00	0
06:56:00	0
06:58:00	288
07:00:00	614
07:02:00	198
07:04:00	235
07:06:00	170
07:08:00	160
07:10:00	340
07:12:00	165
07:14:00	430
07:16:00	235
07:18:00	219
07:20:00	102
07:22:00	144
07:24:00	60
07:26:00	365
07:28:00	42
07:30:00	0
07:32:00	0
07:34:00	0
07:36:00	0
07:38:00	117
07:40:00	309
07:42:00	0
07:44:00	4
07:46:00	0
07:48:00	0
07:50:00	0
07:52:00	0
07:54:00	0
07:56:00	0
07:58:00	0
08:00:00	0
08:02:00	0
08:04:00	0
08:06:00	0
08:08:00	0
08:10:00	0
08:12:00	19
08:14:00	0
08:16:00	0
08:18:00	0
08:20:00	0
08:22:00	0
08:24:00	0
08:26:00	0
08:28:00	0
08:30:00	0
08:32:00	0
08:34:00	102
08:36:00	170
08:38:00	0
08:40:00	4
08:42:00	0
08:44:00	0
08:46:00	0
08:48:00	0
08:50:00	0
08:52:00	0
08:54:00	0
08:56:00	0
08:58:00	0
09:00:00	0
09:02:00	0
09:04:00	0
09:06:00	0
09:08:00	9
09:10:00	0
09:12:00	505
09:14:00	845
09:16:00	270
09:18:00	0
09:20:00	270
09:22:00	4
09:24:00	0
09:26:00	0
09:28:00	0
09:30:00	0
09:32:00	4
09:34:00	0
09:36:00	0
09:38:00	35
09:40:00	0
09:42:00	12
09:44:00	0
09:46:00	0
09:48:00	0
09:50:00	0
09:52:00	9
09:54:00	402
09:56:00	402
09:58:00	235
10:00:00	4
10:02:00	0
10:04:00	0
10:06:00	0
10:08:00	0
10:10:00	0
10:12:00	288
10:14:00	26
10:16:00	4
10:18:00	0
10:20:00	0
10:22:00	0
10:24:00	0
10:26:00	0
10:28:00	0
10:30:00	0
10:32:00	0
10:34:00	4
10:36:00	0
10:38:00	0
10:40:00	35
10:42:00	0
10:44:00	0
10:46:00	0
10:48:00	0
10:50:00	0
10:52:00	0
10:54:00	0
10:56:00	0
10:58:00	0
11:00:00	0
11:02:00	0
11:04:00	0
11:06:00	4
11:08:00	0
11:10:00	33
11:12:00	0
11:14:00	0
11:16:00	0
11:18:00	0
11:20:00	0
11:22:00	12
11:24:00	0
11:26:00	0
11:28:00	0
11:30:00	0
11:32:00	0
11:34:00	0
11:36:00	0
11:38:00	0
11:40:00	0
11:42:00	165
11:44:00	261
11:46:00	149
11:48:00	0
11:50:00	0
11:52:00	0
11:54:00	0
11:56:00	0
11:58:00	0
12:00:00	0
12:02:00	0
12:04:00	4
12:06:00	0
12:08:00	0
12:10:00	5
12:12:00	0
12:14:00	0
12:16:00	0
12:18:00	18
12:20:00	0
12:22:00	0
12:24:00	0
12:26:00	0
12:28:00	14
12:30:00	0
12:32:00	0
12:34:00	44
12:36:00	0
12:38:00	0
12:40:00	0
12:42:00	0
12:44:00	0
12:46:00	0
12:48:00	0
12:50:00	0
12:52:00	12
12:54:00	0
12:56:00	0
12:58:00	0
13:00:00	0
13:02:00	0
13:04:00	0
13:06:00	0
13:08:00	0
13:10:00	0
13:12:00	0
13:14:00	0
13:16:00	11
13:18:00	0
13:20:00	117
13:22:00	340
13:24:00	330
13:26:00	0
13:28:00	0
13:30:00	0
13:32:00	0
13:34:00	0
13:36:00	330
13:38:00	873
13:40:00	1024
13:42:00	1057
13:44:00	473
13:46:00	11
13:48:00	205
13:50:00	0
13:52:00	4
13:54:00	444
13:56:00	309
13:58:00	489
14:00:00	633
14:02:00	505
14:04:00	444
14:06:00	177
14:08:00	352
14:10:00	845
14:12:00	721
14:14:00	743
14:16:00	23
14:18:00	0
14:20:00	177
14:22:00	177
14:24:00	0
14:26:00	4
14:28:00	0
14:30:00	0
14:32:00	117
14:34:00	505
14:36:00	743
14:38:00	430
14:40:00	0
14:42:00	219
14:44:00	319
14:46:00	4
14:48:00	0
14:50:00	0
14:52:00	0
14:54:00	0
14:56:00	0
14:58:00	4
15:00:00	0
15:02:00	340
15:04:00	444
15:06:00	743
15:08:00	0
15:10:00	0
15:12:00	0
15:14:00	0
15:16:00	0
15:18:00	0
15:20:00	102
15:22:00	473
15:24:00	19
15:26:00	0
15:28:00	0
15:30:00	0
15:32:00	0
15:34:00	793
15:36:00	352
15:38:00	377
15:40:00	177
15:42:00	340
15:44:00	352
15:46:00	444
15:48:00	430
15:50:00	416
15:52:00	309
15:54:00	0
15:56:00	226
15:58:00	365
16:00:00	0
16:02:00	0
16:04:00	0
16:06:00	0
16:08:00	0
16:10:00	0
16:12:00	42
16:14:00	9
16:16:00	0
16:18:00	0
16:20:00	0
16:22:00	0
16:24:00	0
16:26:00	0
16:28:00	0
16:30:00	0
16:32:00	56
16:34:00	0
16:36:00	0
16:38:00	0
16:40:00	633
16:42:00	768
16:44:00	633
16:46:00	352
16:48:00	540
16:50:00	0
16:52:00	270
16:54:00	0
16:56:00	0
16:58:00	0
17:00:00	0
17:02:00	0
17:04:00	4
17:06:00	0
17:08:00	14
17:10:00	0
17:12:00	0
17:14:00	0
17:16:00	0
17:18:00	0
17:20:00	0
17:22:00	0
17:24:00	0
17:26:00	0
17:28:00	0
17:30:00	0
17:32:00	0
17:34:00	0
17:36:00	165
17:38:00	489
17:40:00	261
17:42:00	191
17:44:00	279
17:46:00	444
17:48:00	226
17:50:00	270
17:52:00	88
17:54:00	70
17:56:00	35
17:58:00	0
18:00:00	0
18:02:00	0
18:04:00	0
18:06:00	0
18:08:00	0
18:10:00	0
18:12:00	0
18:14:00	0
18:16:00	0
18:18:00	0
18:20:00	0
18:22:00	0
18:24:00	0
18:26:00	0
18:28:00	0
18:30:00	0
18:32:00	0
18:34:00	4
18:36:00	7
18:38:00	12
18:40:00	0
18:42:00	0
18:44:00	0
18:46:00	0
18:48:00	0
18:50:00	16
18:52:00	0
18:54:00	39
18:56:00	0
18:58:00	0
19:00:00	0
19:02:00	0
19:04:00	44
19:06:00	0
19:08:00	0
19:10:00	0
19:12:00	5
19:14:00	0
19:16:00	235
19:18:00	340
19:20:00	139
19:22:00	23
19:24:00	633
19:26:00	793
19:28:00	1024
19:30:00	1450
19:32:00	845
19:34:00	743
19:36:00	575
19:38:00	0
19:40:00	0
19:42:00	0
19:44:00	0
19:46:00	0
19:48:00	0
19:50:00	0
19:52:00	0
19:54:00	7
19:56:00	0
19:58:00	0
20:00:00	0
20:02:00	0
20:04:00	0
20:06:00	0
20:08:00	0
20:10:00	0
20:12:00	0
20:14:00	0
20:16:00	0
20:18:00	0
20:20:00	0
20:22:00	0
20:24:00	5
20:26:00	0
20:28:00	35
20:30:00	4
20:32:00	7
20:34:00	0
20:36:00	0
20:38:00	0
20:40:00	0
20:42:00	0
20:44:00	0
20:46:00	0
20:48:00	0
20:50:00	0
20:52:00	0
20:54:00	0
20:56:00	0
20:58:00	0
21:00:00	0
21:02:00	0
21:04:00	0
21:06:00	0
21:08:00	16
21:10:00	5
21:12:00	0
21:14:00	0
21:16:00	53
21:18:00	4
21:20:00	270
21:22:00	184
21:24:00	0
21:26:00	0
21:28:00	0
21:30:00	16
21:32:00	0
21:34:00	0
21:36:00	0
21:38:00	0
21:40:00	0
21:42:00	0
21:44:00	0
21:46:00	0
21:48:00	0
21:50:00	0
21:52:00	0
21:54:00	0
21:56:00	0
21:58:00	0
22:00:00	4
22:02:00	0
22:04:00	0
22:06:00	0
22:08:00	0
22:10:00	0
22:12:00	0
22:14:00	0
22:16:00	0
22:18:00	0
22:20:00	0
22:22:00	0
22:24:00	0
22:26:00	0
22:28:00	0
22:30:00	0
22:32:00	0
22:34:00	0
22:36:00	614
22:38:00	0
22:40:00	0
22:42:00	0
22:44:00	0
22:46:00	9
22:48:00	0
22:50:00	0
22:52:00	0
22:54:00	0
22:56:00	0
22:58:00	0
23:00:00	16
23:02:00	198
23:04:00	139
23:06:00	0
23:08:00	0
23:10:00	0
23:12:00	0
23:14:00	0
23:16:00	0
23:18:00	0
23:20:00	0
23:22:00	0
23:24:00	0
23:26:00	0
23:28:00	0
23:30:00	12
23:32:00	0
23:34:00	0
23:36:00	0
23:38:00	0
23:40:00	0
23:42:00	0
23:44:00	0
23:46:00	0
23:48:00	0
23:50:00	0
23:52:00	0
23:54:00	0
23:56:00	0
23:58:00	0
00:00:00	149
00:02:00	768
00:04:00	558
00:06:00	698
00:08:00	575
00:10:00	1404
00:12:00	992
00:14:00	1126
00:16:00	219
00:18:00	0
00:20:00	0
00:22:00	0
00:24:00	0
00:26:00	0
00:28:00	0
00:30:00	0
00:32:00	4
00:34:00	0
00:36:00	0
00:38:00	0
00:40:00	0
00:42:00	0
00:44:00	0
00:46:00	0
00:48:00	5
00:50:00	0
00:52:00	0
00:54:00	0
00:56:00	0
00:58:00	0
01:00:00	0
01:02:00	0
01:04:00	0
01:06:00	0
01:08:00	0
01:10:00	0
01:12:00	0
01:14:00	0
01:16:00	0
01:18:00	0
01:20:00	0
01:22:00	0
01:24:00	0
01:26:00	11
01:28:00	18
01:30:00	0
01:32:00	0
01:34:00	0
01:36:00	12
01:38:00	0
01:40:00	0
01:42:00	0
01:44:00	0
01:46:00	0
01:48:00	0
01:50:00	4
01:52:00	0
01:54:00	0
01:56:00	0
01:58:00	0
02:00:00	0
02:02:00	0
02:04:00	0
02:06:00	0
02:08:00	0
02:10:00	0
02:12:00	0
02:14:00	0
02:16:00	0
02:18:00	0
02:20:00	0
02:22:00	0
02:24:00	0
02:26:00	4
02:28:00	28
02:30:00	56
02:32:00	0
02:34:00	0
02:36:00	46
02:38:00	0
02:40:00	0
02:42:00	0
02:44:00	0
02:46:00	0
02:48:00	0
02:50:00	0
02:52:00	0
02:54:00	0
02:56:00	0
02:58:00	18
03:00:00	0
03:02:00	30
03:04:00	0
03:06:00	0
03:08:00	0
03:10:00	0
03:12:00	0
03:14:00	0
03:16:00	0
03:18:00	0
03:20:00	0
03:22:00	0
03:24:00	0
03:26:00	0
03:28:00	0
03:30:00	0
03:32:00	0
03:34:00	0
03:36:00	0
03:38:00	0
03:40:00	4
03:42:00	5
03:44:00	4
03:46:00	0
03:48:00	0
03:50:00	0
03:52:00	0
03:54:00	0
03:56:00	0
03:58:00	0
04:00:00	12
04:02:00	0
04:04:00	0
04:06:00	67
04:08:00	0
04:10:00	0
04:12:00	0
04:14:00	0
04:16:00	0
04:18:00	0
04:20:00	0
04:22:00	70
04:24:00	430
04:26:00	244
04:28:00	270
04:30:00	70
04:32:00	654
04:34:00	558
04:36:00	458
04:38:00	279
04:40:00	0
04:42:00	0
04:44:00	0
04:46:00	0
04:48:00	0
04:50:00	0
04:52:00	0
04:54:00	0
04:56:00	0
04:58:00	0
05:00:00	0
05:02:00	0
05:04:00	0
05:06:00	28
05:08:00	523
05:10:00	9
05:12:00	0
05:14:00	0
05:16:00	0
05:18:00	0
05:20:00	0
05:22:00	0
05:24:00	0
05:26:00	0
05:28:00	0
05:30:00	149
05:32:00	32
05:34:00	0
05:36:00	0
05:38:00	11
05:40:00	4
05:42:00	0
05:44:00	845
05:46:00	330
05:48:00	67
05:50:00	0
05:52:00	0
05:54:00	16
05:56:00	4
05:58:00	0
06:00:00	0
06:02:00	0
06:04:00	0
06:06:00	0
06:08:00	0
06:10:00	0
06:12:00	0
06:14:00	0
06:16:00	0
06:18:00	0
06:20:00	0
06:22:00	0
06:24:00	21
06:26:00	0
06:28:00	0
06:30:00	0
06:32:00	0
06:34:00	0
06:36:00	0
06:38:00	0
06:40:00	0
06:42:00	0
06:44:00	0
06:46:00	0
06:48:00	0
06:50:00	0
06:52:00	18
06:54:00	32
06:56:00	0
06:58:00	0
07:00:00	0
07:02:00	0
07:04:00	0
07:06:00	0
07:08:00	5
07:10:00	0
07:12:00	0
07:14:00	0
07:16:00	0
07:18:00	0
07:20:00	0
07:22:00	88
07:24:00	0
07:26:00	19
07:28:00	0
07:30:00	340
07:32:00	633
07:34:00	389
07:36:00	133
07:38:00	177
07:40:00	144
07:42:00	365
07:44:00	98
07:46:00	252
07:48:00	219
07:50:00	170
07:52:00	330
07:54:00	112
07:56:00	139
07:58:00	205
08:00:00	416
08:02:00	191
08:04:00	25
08:06:00	0
08:08:00	0
08:10:00	0
08:12:00	0
08:14:00	0
08:16:00	0
08:18:00	0
08:20:00	4
08:22:00	0
08:24:00	279
08:26:00	340
08:28:00	458
08:30:00	309
08:32:00	74
08:34:00	0
08:36:00	112
08:38:00	67
08:40:00	352
08:42:00	11
08:44:00	330
08:46:00	177
08:48:00	21
08:50:00	0
08:52:00	11
08:54:00	0
08:56:00	0
08:58:00	0
09:00:00	0
09:02:00	0
09:04:00	0
09:06:00	0
09:08:00	0
09:10:00	0
09:12:00	0
09:14:00	0
09:16:00	0
09:18:00	0
09:20:00	0
09:22:00	0
09:24:00	0
09:26:00	4
09:28:00	0
09:30:00	0
09:32:00	0
09:34:00	5
09:36:00	575
09:38:00	0
09:40:00	0
09:42:00	389
09:44:00	149
09:46:00	133
09:48:00	0
09:50:00	0
09:52:00	28
09:54:00	5
09:56:00	0
09:58:00	0
10:00:00	0
10:02:00	0
10:04:00	0
10:06:00	0
10:08:00	0
10:10:00	0
10:12:00	0
10:14:00	0
10:16:00	0
10:18:00	0
10:20:00	0
10:22:00	0
10:24:00	5
10:26:00	0
10:28:00	0
10:30:00	0
10:32:00	4
10:34:00	4
10:36:00	235
10:38:00	298
10:40:00	165
10:42:00	0
10:44:00	0
10:46:00	0
10:48:00	0
10:50:00	0
10:52:00	170
10:54:00	117
10:56:00	0
10:58:00	0
11:00:00	0
11:02:00	0
11:04:00	0
11:06:00	0
11:08:00	0
11:10:00	4
11:12:00	0
11:14:00	0
11:16:00	0
11:18:00	0
11:20:00	19
11:22:00	0
11:24:00	0
11:26:00	0
11:28:00	0
11:30:00	0
11:32:00	0
11:34:00	0
11:36:00	0
11:38:00	39
11:40:00	0
11:42:00	0
11:44:00	0
11:46:00	0
11:48:00	0
11:50:00	0
11:52:00	0
11:54:00	5
11:56:00	0
11:58:00	0
12:00:00	0
12:02:00	9
12:04:00	0
12:06:00	16
12:08:00	4
12:10:00	0
12:12:00	0
12:14:00	0
12:16:00	0
12:18:00	5
12:20:00	0
12:22:00	0
12:24:00	0
12:26:00	0
12:28:00	298
12:30:00	594
12:32:00	319
12:34:00	365
12:36:00	402
12:38:00	270
12:40:00	88
12:42:00	0
12:44:00	0
12:46:00	0
12:48:00	0
12:50:00	0
12:52:00	0
12:54:00	0
12:56:00	0
12:58:00	0
13:00:00	0
13:02:00	0
13:04:00	0
13:06:00	0
13:08:00	0
13:10:00	0
13:12:00	0
13:14:00	0
13:16:00	18
13:18:00	0
13:20:00	0
13:22:00	219
13:24:00	654
13:26:00	30
13:28:00	458
13:30:00	845
13:32:00	377
13:34:00	575
13:36:00	252
13:38:00	505
13:40:00	416
13:42:00	340
13:44:00	11
13:46:00	19
13:48:00	402
13:50:00	235
13:52:00	184
13:54:00	614
13:56:00	793
13:58:00	91
14:00:00	473
14:02:00	0
14:04:00	402
14:06:00	0
14:08:00	0
14:10:00	9
14:12:00	0
14:14:00	184
14:16:00	0
14:18:00	0
14:20:00	0
14:22:00	0
14:24:00	0
14:26:00	4
14:28:00	0
14:30:00	4
14:32:00	0
14:34:00	0
14:36:00	0
14:38:00	0
14:40:00	0
14:42:00	0
14:44:00	0
14:46:00	133
14:48:00	0
14:50:00	0
14:52:00	0
14:54:00	0
14:56:00	0
14:58:00	0
15:00:00	9
15:02:00	0
15:04:00	0
15:06:00	60
15:08:00	0
15:10:00	0
15:12:00	0
15:14:00	0
15:16:00	0
15:18:00	0
15:20:00	26
15:22:00	0
15:24:00	0
15:26:00	0
15:28:00	0
15:30:00	0
15:32:00	0
15:34:00	0
15:36:00	0
15:38:00	0
15:40:00	5
15:42:00	26
15:44:00	0
15:46:00	0
15:48:00	0
15:50:00	0
15:52:00	0
15:54:00	4
15:56:00	0
15:58:00	0
16:00:00	0
16:02:00	0
16:04:00	4
16:06:00	0
16:08:00	0
16:10:00	0
16:12:00	0
16:14:00	0
16:16:00	0
16:18:00	0
16:20:00	0
16:22:00	0
16:24:00	0
16:26:00	0
16:28:00	0
16:30:00	7
16:32:00	633
16:34:00	1278
16:36:00	873
16:38:00	1238
16:40:00	226
16:42:00	309
16:44:00	377
16:46:00	0
16:48:00	30
16:50:00	23
16:52:00	0
16:54:00	25
16:56:00	0
16:58:00	11
17:00:00	0
17:02:00	0
17:04:00	0
17:06:00	0
17:08:00	0
17:10:00	0
17:12:00	4
17:14:00	0
17:16:00	0
17:18:00	0
17:20:00	0
17:22:00	4
17:24:00	0
17:26:00	0
17:28:00	0
17:30:00	0
17:32:00	0
17:34:00	0
17:36:00	0
17:38:00	0
17:40:00	0
17:42:00	0
17:44:00	0
17:46:00	0
17:48:00	0
17:50:00	0
17:52:00	0
17:54:00	35
17:56:00	0
17:58:00	0
18:00:00	0
18:02:00	0
18:04:00	37
18:06:00	0
18:08:00	0
18:10:00	0
18:12:00	0
18:14:00	0
18:16:00	4
18:18:00	0
18:20:00	0
18:22:00	0
18:24:00	0
18:26:00	0
18:28:00	0
18:30:00	0
18:32:00	0
18:34:00	0
18:36:00	0
18:38:00	0
18:40:00	11
18:42:00	0
18:44:00	109
18:46:00	0
18:48:00	389
18:50:00	845
18:52:00	594
18:54:00	698
18:56:00	633
18:58:00	473
19:00:00	1024
19:02:00	873
19:04:00	340
19:06:00	365
19:08:00	33
19:10:00	219
19:12:00	67
19:14:00	0
19:16:00	0
19:18:00	0
19:20:00	0
19:22:00	0
19:24:00	0
19:26:00	0
19:28:00	0
19:30:00	0
19:32:00	252
19:34:00	402
19:36:00	352
19:38:00	219
19:40:00	416
19:42:00	0
19:44:00	0
19:46:00	235
19:48:00	489
19:50:00	19
19:52:00	0
19:54:00	0
19:56:00	0
19:58:00	11
20:00:00	0
20:02:00	0
20:04:00	0
20:06:00	0
20:08:00	0
20:10:00	0
20:12:00	0
20:14:00	0
20:16:00	0
20:18:00	0
20:20:00	0
20:22:00	56
20:24:00	109
20:26:00	0
20:28:00	0
20:30:00	0
20:32:00	0
20:34:00	0
20:36:00	11
20:38:00	352
20:40:00	191
20:42:00	444
20:44:00	793
20:46:00	901
20:48:00	845
20:50:00	60
20:52:00	53
20:54:00	279
20:56:00	309
20:58:00	128
21:00:00	458
21:02:00	698
21:04:00	558
21:06:00	212
21:08:00	1238
21:10:00	56
21:12:00	721
21:14:00	330
21:16:00	0
21:18:00	0
21:20:00	0
21:22:00	0
21:24:00	4
21:26:00	0
21:28:00	0
21:30:00	0
21:32:00	309
21:34:00	340
21:36:00	458
21:38:00	309
21:40:00	901
21:42:00	117
21:44:00	219
21:46:00	9
21:48:00	219
21:50:00	0
21:52:00	0
21:54:00	0
21:56:00	0
21:58:00	177
22:00:00	16
22:02:00	5
22:04:00	28
22:06:00	0
22:08:00	0
22:10:00	0
22:12:00	0
22:14:00	0
22:16:00	0
22:18:00	0
22:20:00	0
22:22:00	0
22:24:00	0
22:26:00	0
22:28:00	0
22:30:00	0
22:32:00	0
22:34:00	0
22:36:00	7
22:38:00	0
22:40:00	0
22:42:00	0
22:44:00	0
22:46:00	0
22:48:00	0
22:50:00	0
22:52:00	5
22:54:00	4
22:56:00	0
22:58:00	0
23:00:00	0
23:02:00	0
23:04:00	30
23:06:00	154
23:08:00	0
23:10:00	0
23:12:00	0
23:14:00	0
23:16:00	0
23:18:00	0
23:20:00	0
23:22:00	0
23:24:00	0
23:26:00	0
23:28:00	0
23:30:00	47
23:32:00	0
23:34:00	0
23:36:00	0
23:38:00	0
23:40:00	0
23:42:00	28
23:44:00	0
23:46:00	0
23:48:00	33
23:50:00	288
23:52:00	330
23:54:00	0
23:56:00	0
23:58:00	0
00:00:00	0
00:02:00	0
00:04:00	0
00:06:00	0
00:08:00	0
00:10:00	0
00:12:00	0
00:14:00	0
00:16:00	0
00:18:00	7
00:20:00	0
00:22:00	0
00:24:00	0
00:26:00	4
00:28:00	14
00:30:00	0
00:32:00	11
00:34:00	0
00:36:00	18
00:38:00	0
00:40:00	0
00:42:00	0
00:44:00	5
00:46:00	0
00:48:00	0
00:50:00	19
00:52:00	0
00:54:00	0
00:56:00	0
00:58:00	0
01:00:00	0
01:02:00	0
01:04:00	0
01:06:00	0
01:08:00	0
01:10:00	4
01:12:00	0
01:14:00	0
01:16:00	0
01:18:00	4
01:20:00	0
01:22:00	309
01:24:00	84
01:26:00	0
01:28:00	7
01:30:00	0
01:32:00	4
01:34:00	0
01:36:00	0
01:38:00	0
01:40:00	0
01:42:00	0
01:44:00	0
01:46:00	12
01:48:00	0
01:50:00	0
01:52:00	0
01:54:00	0
01:56:00	0
01:58:00	5
02:00:00	0
02:02:00	0
02:04:00	0
02:06:00	19
02:08:00	46
02:10:00	0
02:12:00	0
02:14:00	0
02:16:00	0
02:18:00	0
02:20:00	0
02:22:00	4
02:24:00	0
02:26:00	0
02:28:00	0
02:30:00	0
02:32:00	12
02:34:00	21
02:36:00	9
02:38:00	0
02:40:00	0
02:42:00	0
02:44:00	28
02:46:00	56
02:48:00	0
02:50:00	0
02:52:00	489
02:54:00	102
02:56:00	0
02:58:00	0
03:00:00	0
03:02:00	0
03:04:00	0
03:06:00	0
03:08:00	0
03:10:00	0
03:12:00	0
03:14:00	0
03:16:00	0
03:18:00	0
03:20:00	16
03:22:00	0
03:24:00	0
03:26:00	0
03:28:00	0
03:30:00	11
03:32:00	0
03:34:00	0
03:36:00	0
03:38:00	0
03:40:00	0
03:42:00	0
03:44:00	0
03:46:00	4
03:48:00	0
03:50:00	0
03:52:00	11
03:54:00	0
03:56:00	0
03:58:00	21
04:00:00	0
04:02:00	0
04:04:00	0
04:06:00	0
04:08:00	0
04:10:00	0
04:12:00	0
04:14:00	0
04:16:00	0
04:18:00	0
04:20:00	47
04:22:00	0
04:24:00	0
04:26:00	0
04:28:00	4
04:30:00	0
04:32:00	0
04:34:00	0
04:36:00	0
04:38:00	0
04:40:00	0
04:42:00	0
04:44:00	0
04:46:00	16
04:48:00	416
04:50:00	42
04:52:00	0
04:54:00	0
04:56:00	0
04:58:00	0
05:00:00	0
05:02:00	0
05:04:00	0
05:06:00	0
05:08:00	0
05:10:00	0
05:12:00	0
05:14:00	0
05:16:00	0
05:18:00	0
05:20:00	0
05:22:00	0
05:24:00	0
05:26:00	0
05:28:00	4
05:30:00	0
05:32:00	0
05:34:00	0
05:36:00	0
05:38:00	7
05:40:00	0
05:42:00	0
05:44:00	0
05:46:00	0
05:48:00	0
05:50:00	0
05:52:00	0
05:54:00	0
05:56:00	0
05:58:00	0
06:00:00	49
18:00:00	523
18:02:00	235
18:04:00	123
18:06:00	133
18:08:00	0
18:10:00	0
18:12:00	288
18:14:00	1404
18:16:00	1496
18:18:00	819
18:20:00	931
18:22:00	402
18:24:00	191
18:26:00	0
18:28:00	0
18:30:00	0
18:32:00	0
18:34:00	0
18:36:00	5
18:38:00	0
18:40:00	0
18:42:00	0
18:44:00	0
18:46:00	0
18:48:00	11
18:50:00	7
18:52:00	0
18:54:00	0
18:56:00	0
18:58:00	0
19:00:00	0
19:02:00	0
19:04:00	0
19:06:00	0
19:08:00	0
19:10:00	0
19:12:00	0
19:14:00	23
19:16:00	0
19:18:00	0
19:20:00	0
19:22:00	0
19:24:00	4
19:26:00	0
19:28:00	0
19:30:00	0
19:32:00	0
19:34:00	28
19:36:00	19
19:38:00	0
19:40:00	0
19:42:00	0
19:44:00	0
19:46:00	0
19:48:00	0
19:50:00	0
19:52:00	0
19:54:00	0
19:56:00	0
19:58:00	212
20:00:00	377
20:02:00	244
20:04:00	60
20:06:00	0
20:08:00	0
20:10:00	0
20:12:00	0
20:14:00	0
20:16:00	23
20:18:00	0
20:20:00	0
20:22:00	0
20:24:00	0
20:26:00	0
20:28:00	0
20:30:00	0
20:32:00	0
20:34:00	5
20:36:00	0
20:38:00	0
20:40:00	0
20:42:00	0
20:44:00	12
20:46:00	0
20:48:00	0
20:50:00	0
20:52:00	0
20:54:00	0
20:56:00	0
20:58:00	0
21:00:00	0
21:02:00	25
21:04:00	0
21:06:00	0
21:08:00	0
21:10:00	4
21:12:00	0
21:14:00	0
21:16:00	0
21:18:00	279
21:20:00	473
21:22:00	279
21:24:00	0
21:26:00	0
21:28:00	12
21:30:00	0
21:32:00	0
21:34:00	0
21:36:00	0
21:38:00	594
21:40:00	614
21:42:00	793
21:44:00	675
21:46:00	5
21:48:00	0
21:50:00	0
21:52:00	0
21:54:00	0
21:56:00	0
21:58:00	0
22:00:00	177
22:02:00	721
22:04:00	112
22:06:00	0
22:08:00	33
22:10:00	0
22:12:00	0
22:14:00	0
22:16:00	0
22:18:00	0
22:20:00	0
22:22:00	0
22:24:00	0
22:26:00	0
22:28:00	0
22:30:00	0
22:32:00	0
22:34:00	0
22:36:00	7
22:38:00	5
22:40:00	0
22:42:00	0
22:44:00	0
22:46:00	0
22:48:00	0
22:50:00	0
22:52:00	0
22:54:00	133
22:56:00	377
22:58:00	5
23:00:00	0
23:02:00	0
23:04:00	0
23:06:00	0
23:08:00	0
23:10:00	0
23:12:00	0
23:14:00	0
23:16:00	0
23:18:00	0
23:20:00	0
23:22:00	0
23:24:00	0
23:26:00	0
23:28:00	0
23:30:00	0
23:32:00	0
23:34:00	0
23:36:00	0
23:38:00	0
23:40:00	37
23:42:00	84
23:44:00	0
23:46:00	0
23:48:00	98
23:50:00	16
23:52:00	0
23:54:00	0
23:56:00	0
23:58:00	0
00:00:00	0
00:02:00	4
00:04:00	0
00:06:00	0
00:08:00	0
00:10:00	5
00:12:00	0
00:14:00	0
00:16:00	44
00:18:00	0
00:20:00	0
00:22:00	0
00:24:00	0
00:26:00	0
00:28:00	0
00:30:00	0
00:32:00	0
00:34:00	0
[truncated: 5,205 more rows]

## Sheet: 13-086_Cindy
Time	Activity
18:00:00	0
18:02:00	0
18:04:00	8
18:06:00	0
18:08:00	0
18:10:00	13
18:12:00	8
18:14:00	0
18:16:00	0
18:18:00	0
18:20:00	0
18:22:00	0
18:24:00	0
18:26:00	0
18:28:00	0
18:30:00	0
18:32:00	0
18:34:00	0
18:36:00	2
18:38:00	0
18:40:00	0
18:42:00	0
18:44:00	0
18:46:00	0
18:48:00	0
18:50:00	2
18:52:00	200
18:54:00	278
18:56:00	7
18:58:00	0
19:00:00	0
19:02:00	4
19:04:00	0
19:06:00	0
19:08:00	0
19:10:00	0
19:12:00	0
19:14:00	0
19:16:00	0
19:18:00	0
19:20:00	5
19:22:00	0
19:24:00	0
19:26:00	0
19:28:00	0
19:30:00	0
19:32:00	0
19:34:00	0
19:36:00	42
19:38:00	0
19:40:00	0
19:42:00	0
19:44:00	0
19:46:00	6
19:48:00	0
19:50:00	0
19:52:00	2
19:54:00	12
19:56:00	0
19:58:00	0
20:00:00	0
20:02:00	0
20:04:00	0
20:06:00	0
20:08:00	0
20:10:00	73
20:12:00	0
20:14:00	0
20:16:00	0
20:18:00	21
20:20:00	0
20:22:00	0
20:24:00	31
20:26:00	0
20:28:00	0
20:30:00	2
20:32:00	0
20:34:00	4
20:36:00	2
20:38:00	0
20:40:00	0
20:42:00	0
20:44:00	0
20:46:00	0
20:48:00	0
20:50:00	0
20:52:00	14
20:54:00	7
20:56:00	0
20:58:00	63
21:00:00	0
21:02:00	2
21:04:00	0
21:06:00	0
21:08:00	0
21:10:00	6
21:12:00	2
21:14:00	2
21:16:00	2
21:18:00	26
21:20:00	133
21:22:00	133
21:24:00	385
21:26:00	15
21:28:00	75
21:30:00	0
21:32:00	0
21:34:00	0
21:36:00	0
21:38:00	0
21:40:00	0
21:42:00	0
21:44:00	0
21:46:00	0
21:48:00	28
21:50:00	89
21:52:00	0
21:54:00	0
21:56:00	0
21:58:00	269
22:00:00	350
22:02:00	452
22:04:00	169
22:06:00	604
22:08:00	941
22:10:00	1033
22:12:00	971
22:14:00	236
22:16:00	5
22:18:00	34
22:20:00	373
22:22:00	261
22:24:00	2
22:26:00	0
22:28:00	0
22:30:00	0
22:32:00	0
22:34:00	0
22:36:00	0
22:38:00	6
22:40:00	0
22:42:00	0
22:44:00	0
22:46:00	13
22:48:00	0
22:50:00	16
22:52:00	0
22:54:00	133
22:56:00	114
22:58:00	0
23:00:00	0
23:02:00	0
23:04:00	0
23:06:00	0
23:08:00	0
23:10:00	0
23:12:00	18
23:14:00	0
23:16:00	0
23:18:00	0
23:20:00	0
23:22:00	0
23:24:00	0
23:26:00	0
23:28:00	0
23:30:00	0
23:32:00	0
23:34:00	0
23:36:00	0
23:38:00	0
23:40:00	0
23:42:00	0
23:44:00	0
23:46:00	0
23:48:00	0
23:50:00	0
23:52:00	0
23:54:00	26
23:56:00	4
23:58:00	0
00:00:00	0
00:02:00	0
00:04:00	0
00:06:00	0
00:08:00	0
00:10:00	0
00:12:00	0
00:14:00	0
00:16:00	0
00:18:00	15
00:20:00	0
00:22:00	0
00:24:00	0
00:26:00	0
00:28:00	0
00:30:00	0
00:32:00	0
00:34:00	0
00:36:00	0
00:38:00	0
00:40:00	0
00:42:00	0
00:44:00	0
00:46:00	0
00:48:00	0
00:50:00	0
00:52:00	28
00:54:00	0
00:56:00	0
00:58:00	0
01:00:00	9
01:02:00	0
01:04:00	0
01:06:00	0
01:08:00	0
01:10:00	4
01:12:00	0
01:14:00	0
01:16:00	0
01:18:00	0
01:20:00	0
01:22:00	0
01:24:00	0
01:26:00	21
01:28:00	0
01:30:00	0
01:32:00	0
01:34:00	0
01:36:00	0
01:38:00	0
01:40:00	0
01:42:00	0
01:44:00	0
01:46:00	2
01:48:00	0
01:50:00	0
01:52:00	0
01:54:00	0
01:56:00	0
01:58:00	0
02:00:00	0
02:02:00	0
02:04:00	0
02:06:00	0
02:08:00	0
02:10:00	0
02:12:00	0
02:14:00	0
02:16:00	15
02:18:00	0
02:20:00	0
02:22:00	0
02:24:00	0
02:26:00	0
02:28:00	0
02:30:00	0
02:32:00	0
02:34:00	0
02:36:00	0
02:38:00	0
02:40:00	11
02:42:00	0
02:44:00	12
02:46:00	0
02:48:00	0
02:50:00	0
02:52:00	0
02:54:00	20
02:56:00	0
02:58:00	0
03:00:00	0
03:02:00	12
03:04:00	0
03:06:00	0
03:08:00	0
03:10:00	0
03:12:00	0
03:14:00	0
03:16:00	0
03:18:00	0
03:20:00	9
03:22:00	0
03:24:00	0
03:26:00	0
03:28:00	2
03:30:00	27
03:32:00	0
03:34:00	38
03:36:00	548
03:38:00	0
03:40:00	2
03:42:00	0
03:44:00	0
03:46:00	0
03:48:00	0
03:50:00	42
03:52:00	531
03:54:00	147
03:56:00	362
03:58:00	328
04:00:00	0
04:02:00	0
04:04:00	0
04:06:00	0
04:08:00	0
04:10:00	0
04:12:00	0
04:14:00	0
04:16:00	0
04:18:00	0
04:20:00	0
04:22:00	21
04:24:00	0
04:26:00	0
04:28:00	0
04:30:00	0
04:32:00	0
04:34:00	2
04:36:00	0
04:38:00	0
04:40:00	6
04:42:00	0
04:44:00	4
04:46:00	0
04:48:00	0
04:50:00	0
04:52:00	0
04:54:00	0
04:56:00	0
04:58:00	110
05:00:00	8
05:02:00	200
05:04:00	941
05:06:00	1002
05:08:00	911
05:10:00	1329
05:12:00	452
05:14:00	181
05:16:00	11
05:18:00	0
05:20:00	0
05:22:00	5
05:24:00	175
05:26:00	2
05:28:00	187
05:30:00	7
05:32:00	644
05:34:00	856
05:36:00	34
05:38:00	0
05:40:00	0
05:42:00	0
05:44:00	0
05:46:00	0
05:48:00	0
05:50:00	0
05:52:00	0
05:54:00	0
05:56:00	0
05:58:00	338
06:00:00	2
06:02:00	0
06:04:00	0
06:06:00	0
06:08:00	0
06:10:00	0
06:12:00	0
06:14:00	0
06:16:00	0
06:18:00	0
06:20:00	8
06:22:00	0
06:24:00	0
06:26:00	0
06:28:00	8
06:30:00	0
06:32:00	0
06:34:00	0
06:36:00	0
06:38:00	0
06:40:00	0
06:42:00	27
06:44:00	0
06:46:00	0
06:48:00	0
06:50:00	15
06:52:00	19
06:54:00	5
06:56:00	278
06:58:00	971
07:00:00	531
07:02:00	362
07:04:00	350
07:06:00	306
07:08:00	68
07:10:00	278
07:12:00	228
07:14:00	306
07:16:00	0
07:18:00	0
07:20:00	32
07:22:00	0
07:24:00	0
07:26:00	0
07:28:00	0
07:30:00	0
07:32:00	0
07:34:00	0
07:36:00	0
07:38:00	0
07:40:00	0
07:42:00	2
07:44:00	0
07:46:00	0
07:48:00	0
07:50:00	0
07:52:00	0
07:54:00	0
07:56:00	0
07:58:00	4
08:00:00	0
08:02:00	0
08:04:00	0
08:06:00	0
08:08:00	0
08:10:00	0
08:12:00	29
08:14:00	4
08:16:00	288
08:18:00	317
08:20:00	0
08:22:00	0
08:24:00	0
08:26:00	0
08:28:00	0
08:30:00	0
08:32:00	0
08:34:00	0
08:36:00	0
08:38:00	0
08:40:00	0
08:42:00	0
08:44:00	0
08:46:00	0
08:48:00	0
08:50:00	0
08:52:00	0
08:54:00	0
08:56:00	0
08:58:00	7
09:00:00	0
09:02:00	4
09:04:00	18
09:06:00	252
09:08:00	0
09:10:00	5
09:12:00	0
09:14:00	0
09:16:00	4
09:18:00	0
09:20:00	4
09:22:00	16
09:24:00	373
09:26:00	514
09:28:00	566
09:30:00	585
09:32:00	297
09:34:00	398
09:36:00	438
09:38:00	0
09:40:00	0
09:42:00	2
09:44:00	0
09:46:00	0
09:48:00	42
09:50:00	0
09:52:00	0
09:54:00	0
09:56:00	0
09:58:00	0
10:00:00	7
10:02:00	9
10:04:00	11
10:06:00	0
10:08:00	2
10:10:00	0
10:12:00	13
10:14:00	23
10:16:00	0
10:18:00	0
10:20:00	0
10:22:00	0
10:24:00	0
10:26:00	0
10:28:00	123
10:30:00	0
10:32:00	0
10:34:00	0
10:36:00	0
10:38:00	0
10:40:00	0
10:42:00	0
10:44:00	0
10:46:00	0
10:48:00	0
10:50:00	0
10:52:00	0
10:54:00	0
10:56:00	0
10:58:00	0
11:00:00	0
11:02:00	0
11:04:00	20
11:06:00	0
11:08:00	0
11:10:00	0
11:12:00	0
11:14:00	0
11:16:00	0
11:18:00	0
11:20:00	0
11:22:00	0
11:24:00	4
11:26:00	0
11:28:00	0
11:30:00	0
11:32:00	0
11:34:00	0
11:36:00	0
11:38:00	6
11:40:00	2
11:42:00	0
11:44:00	0
11:46:00	6
11:48:00	0
11:50:00	0
11:52:00	0
11:54:00	5
11:56:00	4
11:58:00	9
12:00:00	22
12:02:00	0
12:04:00	0
12:06:00	0
12:08:00	0
12:10:00	14
12:12:00	0
12:14:00	0
12:16:00	0
12:18:00	7
12:20:00	0
12:22:00	0
12:24:00	0
12:26:00	0
12:28:00	0
12:30:00	0
12:32:00	0
12:34:00	63
12:36:00	0
12:38:00	47
12:40:00	0
12:42:00	0
12:44:00	214
12:46:00	328
12:48:00	0
12:50:00	0
12:52:00	0
12:54:00	19
12:56:00	0
12:58:00	0
13:00:00	5
13:02:00	0
13:04:00	11
13:06:00	7
13:08:00	2
13:10:00	0
13:12:00	14
13:14:00	54
13:16:00	70
13:18:00	278
13:20:00	531
13:22:00	362
13:24:00	26
13:26:00	0
13:28:00	0
13:30:00	0
13:32:00	0
13:34:00	0
13:36:00	0
13:38:00	498
13:40:00	531
13:42:00	424
13:44:00	163
13:46:00	89
13:48:00	438
13:50:00	566
13:52:00	278
13:54:00	221
13:56:00	803
13:58:00	941
14:00:00	514
14:02:00	200
14:04:00	730
14:06:00	1002
14:08:00	531
14:10:00	829
14:12:00	103
14:14:00	9
14:16:00	29
14:18:00	261
14:20:00	467
14:22:00	411
14:24:00	604
14:26:00	193
14:28:00	114
14:30:00	483
14:32:00	911
14:34:00	829
14:36:00	1033
14:38:00	754
14:40:00	483
14:42:00	424
14:44:00	261
14:46:00	1002
14:48:00	157
14:50:00	328
14:52:00	0
14:54:00	0
14:56:00	0
14:58:00	0
15:00:00	16
15:02:00	0
15:04:00	411
15:06:00	498
15:08:00	93
15:10:00	21
15:12:00	0
15:14:00	0
15:16:00	4
15:18:00	35
15:20:00	119
15:22:00	306
15:24:00	644
15:26:00	252
15:28:00	0
15:30:00	730
15:32:00	1210
15:34:00	971
15:36:00	483
15:38:00	328
15:40:00	531
15:42:00	604
15:44:00	236
15:46:00	0
15:48:00	142
15:50:00	214
15:52:00	100
15:54:00	411
15:56:00	207
15:58:00	0
16:00:00	187
16:02:00	306
16:04:00	133
16:06:00	96
16:08:00	514
16:10:00	317
16:12:00	0
16:14:00	252
16:16:00	424
16:18:00	0
16:20:00	5
16:22:00	75
16:24:00	411
16:26:00	61
16:28:00	73
16:30:00	0
16:32:00	0
16:34:00	47
16:36:00	19
16:38:00	338
16:40:00	261
16:42:00	269
16:44:00	2
16:46:00	0
16:48:00	0
16:50:00	0
16:52:00	0
16:54:00	2
16:56:00	2
16:58:00	0
17:00:00	0
17:02:00	0
17:04:00	0
17:06:00	0
17:08:00	0
17:10:00	19
17:12:00	14
17:14:00	0
17:16:00	0
17:18:00	0
17:20:00	27
17:22:00	0
17:24:00	6
17:26:00	0
17:28:00	181
17:30:00	0
17:32:00	2
17:34:00	531
17:36:00	911
17:38:00	1033
17:40:00	754
17:42:00	514
17:44:00	883
17:46:00	498
17:48:00	45
17:50:00	244
17:52:00	27
17:54:00	2
17:56:00	221
17:58:00	328
18:00:00	40
18:02:00	175
18:04:00	13
18:06:00	566
18:08:00	35
18:10:00	385
18:12:00	362
18:14:00	169
18:16:00	398
18:18:00	1100
18:20:00	883
18:22:00	911
18:24:00	941
18:26:00	32
18:28:00	373
18:30:00	0
18:32:00	13
18:34:00	4
18:36:00	0
18:38:00	0
18:40:00	0
18:42:00	8
18:44:00	0
18:46:00	0
18:48:00	2
18:50:00	8
18:52:00	0
18:54:00	0
18:56:00	0
18:58:00	4
19:00:00	0
19:02:00	2
19:04:00	0
19:06:00	0
19:08:00	0
19:10:00	0
19:12:00	0
19:14:00	0
19:16:00	0
19:18:00	0
19:20:00	0
19:22:00	0
19:24:00	14
19:26:00	0
19:28:00	4
19:30:00	0
19:32:00	0
19:34:00	0
19:36:00	0
19:38:00	13
19:40:00	0
19:42:00	0
19:44:00	0
19:46:00	175
19:48:00	93
19:50:00	0
19:52:00	0
19:54:00	16
19:56:00	0
19:58:00	7
20:00:00	0
20:02:00	49
20:04:00	0
20:06:00	0
20:08:00	9
20:10:00	0
20:12:00	0
20:14:00	0
20:16:00	4
20:18:00	45
20:20:00	0
20:22:00	5
20:24:00	0
20:26:00	0
20:28:00	0
20:30:00	38
20:32:00	5
20:34:00	0
20:36:00	0
20:38:00	0
20:40:00	33
20:42:00	0
20:44:00	0
20:46:00	0
20:48:00	0
20:50:00	0
20:52:00	8
20:54:00	0
20:56:00	0
20:58:00	0
21:00:00	0
21:02:00	0
21:04:00	0
21:06:00	0
21:08:00	49
21:10:00	147
21:12:00	4
21:14:00	0
21:16:00	0
21:18:00	47
21:20:00	0
21:22:00	25
21:24:00	0
21:26:00	0
21:28:00	0
21:30:00	0
21:32:00	0
21:34:00	0
21:36:00	0
21:38:00	0
21:40:00	5
21:42:00	193
21:44:00	566
21:46:00	68
21:48:00	941
21:50:00	362
21:52:00	147
21:54:00	385
21:56:00	269
21:58:00	40
22:00:00	169
22:02:00	13
22:04:00	0
22:06:00	0
22:08:00	0
22:10:00	0
22:12:00	0
22:14:00	0
22:16:00	0
22:18:00	0
22:20:00	0
22:22:00	0
22:24:00	0
22:26:00	4
22:28:00	2
22:30:00	0
22:32:00	7
22:34:00	200
22:36:00	424
22:38:00	0
22:40:00	0
22:42:00	21
22:44:00	0
22:46:00	0
22:48:00	0
22:50:00	52
22:52:00	0
22:54:00	0
22:56:00	0
22:58:00	0
23:00:00	15
23:02:00	0
23:04:00	0
23:06:00	0
23:08:00	0
23:10:00	0
23:12:00	0
23:14:00	0
23:16:00	0
23:18:00	0
23:20:00	0
23:22:00	14
23:24:00	7
23:26:00	0
23:28:00	20
23:30:00	0
23:32:00	18
23:34:00	0
23:36:00	0
23:38:00	0
23:40:00	0
23:42:00	0
23:44:00	2
23:46:00	8
23:48:00	0
23:50:00	0
23:52:00	0
23:54:00	0
23:56:00	4
23:58:00	2
00:00:00	0
00:02:00	0
00:04:00	4
00:06:00	0
00:08:00	0
00:10:00	61
00:12:00	0
00:14:00	0
00:16:00	0
00:18:00	0
00:20:00	0
00:22:00	14
00:24:00	0
00:26:00	0
00:28:00	0
00:30:00	0
00:32:00	0
00:34:00	0
00:36:00	0
00:38:00	2
00:40:00	7
00:42:00	2
00:44:00	0
00:46:00	0
00:48:00	0
00:50:00	0
00:52:00	4
00:54:00	15
00:56:00	0
00:58:00	0
01:00:00	0
01:02:00	0
01:04:00	0
01:06:00	0
01:08:00	0
01:10:00	0
01:12:00	15
01:14:00	0
01:16:00	0
01:18:00	0
01:20:00	0
01:22:00	0
01:24:00	0
01:26:00	0
01:28:00	5
01:30:00	0
01:32:00	0
01:34:00	0
01:36:00	0
01:38:00	19
01:40:00	0
01:42:00	0
01:44:00	0
01:46:00	0
01:48:00	0
01:50:00	4
01:52:00	0
01:54:00	0
01:56:00	0
01:58:00	0
02:00:00	0
02:02:00	119
02:04:00	0
02:06:00	0
02:08:00	7
02:10:00	0
02:12:00	0
02:14:00	0
02:16:00	0
02:18:00	0
02:20:00	0
02:22:00	0
02:24:00	0
02:26:00	0
02:28:00	0
02:30:00	0
02:32:00	0
02:34:00	0
02:36:00	0
02:38:00	0
02:40:00	4
02:42:00	0
02:44:00	0
02:46:00	0
02:48:00	0
02:50:00	11
02:52:00	15
02:54:00	22
02:56:00	0
02:58:00	0
03:00:00	0
03:02:00	0
03:04:00	0
03:06:00	0
03:08:00	0
03:10:00	0
03:12:00	0
03:14:00	0
03:16:00	26
03:18:00	0
03:20:00	0
03:22:00	4
03:24:00	0
03:26:00	0
03:28:00	0
03:30:00	15
03:32:00	33
03:34:00	0
03:36:00	0
03:38:00	0
03:40:00	0
03:42:00	0
03:44:00	9
03:46:00	26
03:48:00	0
03:50:00	0
03:52:00	0
03:54:00	0
03:56:00	0
03:58:00	14
04:00:00	2
04:02:00	0
04:04:00	0
04:06:00	4
04:08:00	0
04:10:00	0
04:12:00	0
04:14:00	15
04:16:00	0
04:18:00	2
04:20:00	6
04:22:00	244
04:24:00	49
04:26:00	38
04:28:00	0
04:30:00	0
04:32:00	0
04:34:00	0
04:36:00	0
04:38:00	0
04:40:00	0
04:42:00	0
04:44:00	0
04:46:00	0
04:48:00	0
04:50:00	0
04:52:00	0
04:54:00	0
04:56:00	0
04:58:00	0
05:00:00	0
05:02:00	0
05:04:00	6
05:06:00	0
05:08:00	0
05:10:00	0
05:12:00	0
05:14:00	73
05:16:00	0
05:18:00	2
05:20:00	181
05:22:00	207
05:24:00	548
05:26:00	297
05:28:00	187
05:30:00	278
05:32:00	1002
05:34:00	1136
05:36:00	644
05:38:00	36
05:40:00	100
05:42:00	16
05:44:00	0
05:46:00	0
05:48:00	0
05:50:00	0
05:52:00	0
05:54:00	0
05:56:00	0
05:58:00	0
06:00:00	0
06:02:00	0
06:04:00	0
06:06:00	0
06:08:00	9
06:10:00	0
06:12:00	0
06:14:00	0
06:16:00	0
06:18:00	0
06:20:00	0
06:22:00	21
06:24:00	0
06:26:00	0
06:28:00	0
06:30:00	0
06:32:00	0
06:34:00	0
06:36:00	2
06:38:00	0
06:40:00	0
06:42:00	0
06:44:00	42
06:46:00	0
06:48:00	0
06:50:00	0
06:52:00	0
06:54:00	0
06:56:00	19
06:58:00	0
07:00:00	0
07:02:00	0
07:04:00	5
07:06:00	0
07:08:00	16
07:10:00	0
07:12:00	0
07:14:00	0
07:16:00	0
07:18:00	0
07:20:00	0
07:22:00	0
07:24:00	32
07:26:00	278
07:28:00	200
07:30:00	1136
07:32:00	624
07:34:00	514
07:36:00	350
07:38:00	498
07:40:00	317
07:42:00	424
07:44:00	531
07:46:00	288
07:48:00	151
07:50:00	338
07:52:00	328
07:54:00	373
07:56:00	193
07:58:00	452
08:00:00	47
08:02:00	0
08:04:00	0
08:06:00	0
08:08:00	0
08:10:00	0
08:12:00	0
08:14:00	0
08:16:00	0
08:18:00	0
08:20:00	0
08:22:00	2
08:24:00	0
08:26:00	0
08:28:00	0
08:30:00	187
08:32:00	147
08:34:00	9
08:36:00	362
08:38:00	200
08:40:00	385
08:42:00	2
08:44:00	0
08:46:00	2
08:48:00	0
08:50:00	0
08:52:00	0
08:54:00	0
08:56:00	0
08:58:00	0
09:00:00	0
09:02:00	0
09:04:00	2
09:06:00	0
09:08:00	0
09:10:00	0
09:12:00	0
09:14:00	0
09:16:00	0
09:18:00	0
09:20:00	0
09:22:00	0
09:24:00	2
09:26:00	0
09:28:00	0
09:30:00	38
09:32:00	4
09:34:00	0
09:36:00	0
09:38:00	2
09:40:00	7
09:42:00	0
09:44:00	0
09:46:00	0
09:48:00	0
09:50:00	0
09:52:00	0
09:54:00	0
09:56:00	0
09:58:00	0
10:00:00	2
10:02:00	0
10:04:00	0
10:06:00	0
10:08:00	0
10:10:00	38
10:12:00	0
10:14:00	0
10:16:00	0
10:18:00	0
10:20:00	0
10:22:00	0
10:24:00	0
10:26:00	0
10:28:00	32
10:30:00	20
10:32:00	2
10:34:00	411
10:36:00	96
10:38:00	438
10:40:00	338
10:42:00	207
10:44:00	5
10:46:00	0
10:48:00	4
10:50:00	0
10:52:00	0
10:54:00	0
10:56:00	5
10:58:00	25
11:00:00	0
11:02:00	0
11:04:00	0
11:06:00	0
11:08:00	0
11:10:00	0
11:12:00	0
11:14:00	0
11:16:00	27
11:18:00	0
11:20:00	0
11:22:00	0
11:24:00	0
11:26:00	0
11:28:00	0
11:30:00	23
11:32:00	0
11:34:00	63
11:36:00	6
11:38:00	0
11:40:00	4
11:42:00	2
11:44:00	0
11:46:00	0
11:48:00	0
11:50:00	27
11:52:00	5
11:54:00	0
11:56:00	0
11:58:00	0
12:00:00	0
12:02:00	0
12:04:00	0
12:06:00	0
12:08:00	5
12:10:00	0
12:12:00	4
12:14:00	0
12:16:00	0
12:18:00	0
12:20:00	0
12:22:00	0
12:24:00	0
12:26:00	0
12:28:00	13
12:30:00	0
12:32:00	0
12:34:00	0
12:36:00	0
12:38:00	0
12:40:00	0
12:42:00	0
12:44:00	0
12:46:00	0
12:48:00	0
12:50:00	14
12:52:00	0
12:54:00	0
12:56:00	0
12:58:00	4
13:00:00	34
13:02:00	14
13:04:00	0
13:06:00	0
13:08:00	8
13:10:00	0
13:12:00	0
13:14:00	0
13:16:00	5
13:18:00	0
13:20:00	19
13:22:00	438
13:24:00	779
13:26:00	362
13:28:00	483
13:30:00	338
13:32:00	498
13:34:00	531
13:36:00	1248
13:38:00	1248
13:40:00	411
13:42:00	142
13:44:00	2
13:46:00	0
13:48:00	22
13:50:00	0
13:52:00	14
13:54:00	7
13:56:00	8
13:58:00	0
14:00:00	0
14:02:00	27
14:04:00	0
14:06:00	0
14:08:00	0
14:10:00	4
14:12:00	2
14:14:00	0
14:16:00	0
14:18:00	269
14:20:00	708
14:22:00	856
14:24:00	82
14:26:00	498
14:28:00	1100
14:30:00	438
14:32:00	61
14:34:00	0
14:36:00	0
14:38:00	0
14:40:00	181
14:42:00	2
14:44:00	4
14:46:00	4
14:48:00	0
14:50:00	0
14:52:00	0
14:54:00	0
14:56:00	2
14:58:00	200
15:00:00	0
15:02:00	0
15:04:00	16
15:06:00	0
15:08:00	0
15:10:00	93
15:12:00	269
15:14:00	0
15:16:00	0
15:18:00	0
15:20:00	0
15:22:00	0
15:24:00	0
15:26:00	4
15:28:00	0
15:30:00	2
15:32:00	0
15:34:00	137
15:36:00	123
15:38:00	0
15:40:00	0
15:42:00	0
15:44:00	0
15:46:00	0
15:48:00	0
15:50:00	0
15:52:00	52
15:54:00	0
15:56:00	278
15:58:00	754
16:00:00	54
16:02:00	0
16:04:00	52
16:06:00	0
16:08:00	0
16:10:00	26
16:12:00	4
16:14:00	0
16:16:00	0
16:18:00	9
16:20:00	0
16:22:00	32
16:24:00	0
16:26:00	0
16:28:00	0
16:30:00	0
16:32:00	0
16:34:00	0
16:36:00	0
16:38:00	12
16:40:00	0
16:42:00	0
16:44:00	0
16:46:00	0
16:48:00	0
16:50:00	0
16:52:00	0
16:54:00	0
16:56:00	0
16:58:00	4
17:00:00	0
17:02:00	0
17:04:00	0
17:06:00	2
17:08:00	0
17:10:00	4
17:12:00	0
17:14:00	23
17:16:00	0
17:18:00	4
17:20:00	0
17:22:00	0
17:24:00	82
17:26:00	0
17:28:00	0
17:30:00	0
17:32:00	0
17:34:00	0
17:36:00	0
17:38:00	2
17:40:00	0
17:42:00	498
17:44:00	200
17:46:00	0
17:48:00	0
17:50:00	0
17:52:00	0
17:54:00	0
17:56:00	0
17:58:00	0
18:00:00	42
18:02:00	9
18:04:00	665
18:06:00	269
18:08:00	2
18:10:00	0
18:12:00	0
18:14:00	0
18:16:00	0
18:18:00	0
18:20:00	0
18:22:00	22
18:24:00	0
18:26:00	0
18:28:00	0
18:30:00	12
18:32:00	96
18:34:00	0
18:36:00	452
18:38:00	585
18:40:00	548
18:42:00	548
18:44:00	73
18:46:00	0
18:48:00	16
18:50:00	70
18:52:00	0
18:54:00	2
18:56:00	338
18:58:00	200
19:00:00	0
19:02:00	18
19:04:00	2
19:06:00	0
19:08:00	0
19:10:00	7
19:12:00	0
19:14:00	2
19:16:00	7
19:18:00	2
19:20:00	0
19:22:00	70
19:24:00	0
19:26:00	13
19:28:00	0
19:30:00	137
19:32:00	911
19:34:00	911
19:36:00	362
19:38:00	665
19:40:00	228
19:42:00	2
19:44:00	79
19:46:00	0
19:48:00	61
19:50:00	269
19:52:00	686
19:54:00	2
19:56:00	0
19:58:00	228
20:00:00	75
20:02:00	0
20:04:00	0
20:06:00	498
20:08:00	585
20:10:00	754
20:12:00	498
20:14:00	261
20:16:00	26
20:18:00	89
20:20:00	941
20:22:00	585
20:24:00	373
20:26:00	0
20:28:00	18
20:30:00	7
20:32:00	0
20:34:00	2
20:36:00	278
20:38:00	708
20:40:00	829
20:42:00	779
20:44:00	1066
20:46:00	1372
20:48:00	1210
20:50:00	137
20:52:00	36
20:54:00	123
20:56:00	0
20:58:00	5
21:00:00	0
21:02:00	123
21:04:00	0
21:06:00	16
21:08:00	28
21:10:00	0
21:12:00	0
21:14:00	0
21:16:00	0
21:18:00	0
21:20:00	207
21:22:00	261
21:24:00	0
21:26:00	0
21:28:00	7
21:30:00	0
21:32:00	0
21:34:00	236
21:36:00	0
21:38:00	0
21:40:00	7
21:42:00	13
21:44:00	0
21:46:00	0
21:48:00	0
21:50:00	0
21:52:00	2
21:54:00	8
21:56:00	11
21:58:00	6
22:00:00	911
22:02:00	1248
22:04:00	1815
22:06:00	624
22:08:00	68
22:10:00	18
22:12:00	6
22:14:00	23
22:16:00	16
22:18:00	514
22:20:00	1066
22:22:00	779
22:24:00	163
22:26:00	0
22:28:00	0
22:30:00	14
22:32:00	0
22:34:00	0
22:36:00	0
22:38:00	0
22:40:00	0
22:42:00	0
22:44:00	0
22:46:00	0
22:48:00	0
22:50:00	0
22:52:00	0
22:54:00	0
22:56:00	35
22:58:00	0
23:00:00	5
23:02:00	0
23:04:00	0
23:06:00	35
23:08:00	0
23:10:00	0
23:12:00	0
23:14:00	4
23:16:00	0
23:18:00	31
23:20:00	0
23:22:00	0
23:24:00	40
23:26:00	0
23:28:00	8
23:30:00	0
23:32:00	0
23:34:00	4
23:36:00	0
23:38:00	0
23:40:00	0
23:42:00	6
23:44:00	2
23:46:00	4
23:48:00	0
23:50:00	8
23:52:00	0
23:54:00	0
23:56:00	0
23:58:00	0
00:00:00	9
00:02:00	49
00:04:00	0
00:06:00	0
00:08:00	18
00:10:00	2
00:12:00	0
00:14:00	0
00:16:00	2
00:18:00	6
00:20:00	0
00:22:00	14
00:24:00	0
00:26:00	0
00:28:00	0
00:30:00	2
00:32:00	0
00:34:00	0
00:36:00	14
00:38:00	0
00:40:00	0
00:42:00	2
00:44:00	0
00:46:00	0
00:48:00	28
00:50:00	0
00:52:00	0
00:54:00	15
00:56:00	0
00:58:00	0
01:00:00	9
01:02:00	0
01:04:00	0
01:06:00	0
01:08:00	0
01:10:00	0
01:12:00	2
01:14:00	16
01:16:00	0
01:18:00	2
01:20:00	0
01:22:00	8
01:24:00	0
01:26:00	0
01:28:00	0
01:30:00	0
01:32:00	0
01:34:00	2
01:36:00	11
01:38:00	5
01:40:00	0
01:42:00	0
01:44:00	0
01:46:00	8
01:48:00	0
01:50:00	0
01:52:00	2
01:54:00	4
01:56:00	0
01:58:00	0
02:00:00	63
02:02:00	0
02:04:00	7
02:06:00	0
02:08:00	26
02:10:00	0
02:12:00	2
02:14:00	0
02:16:00	5
02:18:00	0
02:20:00	47
02:22:00	0
02:24:00	373
02:26:00	362
02:28:00	187
02:30:00	2
02:32:00	228
02:34:00	708
02:36:00	585
02:38:00	1100
02:40:00	424
02:42:00	1002
02:44:00	1172
02:46:00	498
02:48:00	1033
02:50:00	16
02:52:00	0
02:54:00	0
02:56:00	4
02:58:00	6
03:00:00	75
03:02:00	288
03:04:00	0
03:06:00	0
03:08:00	0
03:10:00	0
03:12:00	0
03:14:00	0
03:16:00	0
03:18:00	12
03:20:00	0
03:22:00	0
03:24:00	0
03:26:00	0
03:28:00	0
03:30:00	0
03:32:00	19
03:34:00	0
03:36:00	5
03:38:00	0
03:40:00	0
03:42:00	0
03:44:00	0
03:46:00	0
03:48:00	32
03:50:00	0
03:52:00	2
03:54:00	0
03:56:00	0
03:58:00	0
04:00:00	0
04:02:00	19
04:04:00	187
04:06:00	0
04:08:00	0
04:10:00	0
04:12:00	0
04:14:00	0
04:16:00	18
04:18:00	0
04:20:00	19
04:22:00	0
04:24:00	0
04:26:00	0
04:28:00	0
04:30:00	14
04:32:00	0
04:34:00	2
04:36:00	12
04:38:00	0
04:40:00	0
04:42:00	0
04:44:00	0
04:46:00	0
04:48:00	0
04:50:00	0
04:52:00	0
04:54:00	2
04:56:00	0
04:58:00	0
05:00:00	23
05:02:00	514
05:04:00	110
05:06:00	25
05:08:00	730
05:10:00	514
05:12:00	1210
05:14:00	1603
05:16:00	531
05:18:00	66
05:20:00	514
05:22:00	779
05:24:00	686
05:26:00	214
05:28:00	0
05:30:00	0
05:32:00	0
05:34:00	0
05:36:00	4
05:38:00	0
05:40:00	0
05:42:00	0
05:44:00	0
05:46:00	0
05:48:00	0
05:50:00	0
05:52:00	0
05:54:00	2
05:56:00	0
05:58:00	27
06:00:00	236
18:00:00	779
18:02:00	1100
18:04:00	483
18:06:00	157
18:08:00	133
18:10:00	0
18:12:00	0
18:14:00	0
18:16:00	0
18:18:00	14
18:20:00	11
18:22:00	9
18:24:00	13
18:26:00	34
18:28:00	0
18:30:00	0
18:32:00	6
18:34:00	0
18:36:00	0
18:38:00	0
18:40:00	0
18:42:00	12
18:44:00	0
18:46:00	0
18:48:00	0
18:50:00	0
18:52:00	0
18:54:00	0
18:56:00	22
18:58:00	0
19:00:00	0
19:02:00	0
19:04:00	0
19:06:00	2
19:08:00	119
19:10:00	0
19:12:00	0
19:14:00	0
19:16:00	0
19:18:00	0
19:20:00	0
19:22:00	0
19:24:00	2
19:26:00	2
19:28:00	0
19:30:00	0
19:32:00	5
19:34:00	2
19:36:00	0
19:38:00	4
19:40:00	0
19:42:00	2
19:44:00	8
19:46:00	0
19:48:00	4
19:50:00	6
19:52:00	0
19:54:00	4
19:56:00	0
19:58:00	38
20:00:00	0
20:02:00	4
20:04:00	0
20:06:00	0
20:08:00	0
20:10:00	0
20:12:00	0
20:14:00	0
20:16:00	0
20:18:00	12
20:20:00	45
20:22:00	0
20:24:00	0
20:26:00	0
20:28:00	2
20:30:00	0
20:32:00	0
20:34:00	0
20:36:00	5
20:38:00	0
20:40:00	0
20:42:00	0
20:44:00	175
20:46:00	0
20:48:00	0
20:50:00	4
20:52:00	0
20:54:00	23
20:56:00	0
20:58:00	411
21:00:00	604
21:02:00	89
21:04:00	0
21:06:00	0
21:08:00	0
21:10:00	0
21:12:00	0
21:14:00	0
21:16:00	0
21:18:00	0
21:20:00	0
21:22:00	0
21:24:00	0
21:26:00	0
21:28:00	0
21:30:00	0
21:32:00	0
21:34:00	18
21:36:00	0
21:38:00	0
21:40:00	0
21:42:00	13
21:44:00	4
21:46:00	0
21:48:00	0
21:50:00	0
21:52:00	0
21:54:00	4
21:56:00	21
21:58:00	0
22:00:00	0
22:02:00	100
22:04:00	498
22:06:00	779
22:08:00	297
22:10:00	856
22:12:00	548
22:14:00	665
22:16:00	971
22:18:00	1603
22:20:00	941
22:22:00	49
22:24:00	5
22:26:00	0
22:28:00	0
22:30:00	13
22:32:00	0
22:34:00	0
22:36:00	2
22:38:00	8
22:40:00	297
22:42:00	288
22:44:00	288
22:46:00	1372
22:48:00	1066
22:50:00	1066
22:52:00	13
22:54:00	12
22:56:00	2
22:58:00	86
23:00:00	7
23:02:00	0
23:04:00	0
23:06:00	0
23:08:00	0
23:10:00	0
23:12:00	0
23:14:00	0
23:16:00	0
23:18:00	0
23:20:00	0
23:22:00	23
23:24:00	438
23:26:00	21
23:28:00	0
23:30:00	0
23:32:00	0
23:34:00	0
23:36:00	0
23:38:00	0
23:40:00	0
23:42:00	0
23:44:00	0
23:46:00	2
23:48:00	0
23:50:00	0
23:52:00	0
23:54:00	0
23:56:00	21
23:58:00	11
00:00:00	0
00:02:00	0
00:04:00	4
00:06:00	0
00:08:00	0
00:10:00	0
00:12:00	0
00:14:00	2
00:16:00	0
00:18:00	11
00:20:00	2
00:22:00	151
00:24:00	0
00:26:00	0
00:28:00	0
00:30:00	0
00:32:00	0
00:34:00	0
[truncated: 5,205 more rows]

[truncated: 10 more sheets: 13-088_Kitkat, 13-089_Cash, 13-090_Solomon, 13-091_Angel, 13-092_Biscotti, 13-094_Seymour, 13-095_Claire, 13-096_Rebecca, 13-097_Marcel, Feuil1]
